# Supplementary material for: Clonally Focused Public and Private T Cells in Resected Brain Tissue From Surgeries to Treat Children With Intractable Seizures
Source: Front Immunol. 2021 Apr 6;12:664344. doi: 10.3389/fimmu.2021.664344 (PMC8056262; doi:10.3389/fimmu.2021.664344)
Supplement: Supplementary file 2 [file Table_3.xlsx]

## Sheet: Normalized batched corrected 
Gene\Case ID	13	81	97	99	100	106	133	148	166	186	275	297	302	367	460	462	472	484	485	497	500	502	507	510	514	521	524	526	528	531	535	539	540	549	566	567	569	573	575	576	580	584	590	592	595	596	597	600	615
ABCB1	7.04614	7.00876	6.83605	6.50653	6.40531	7.58368	6.69794	6.80361	7.41979	6.76155	6.63735	6.58976	7.91767	6.68257	6.98482	7.42291	7.43838	6.66534	7.61809	7.10108	7.20574	6.50938	6.75221	6.40633	6.732	6.59604	6.84624	6.87676	6.52529	6.58901	6.07361	6.17911	6.18547	6.24546	6.77241	6.60288	5.25437	6.04199	6.90147	7.06221	6.58706	5.88362	6.63648	6.68706	7.37304	5.79416	7.36912	5.74927	7.67009
ABL1	7.61139	7.92255	6.72533	6.80297	7.35702	7.64868	6.93734	6.71987	6.83504	7.09159	7.07232	6.69153	6.75542	6.79896	7.03584	7.55781	7.17483	7.30615	7.34935	6.77466	7.19879	6.69919	7.03452	7.02603	7.69592	6.80181	7.79032	7.23506	7.19692	6.99005	6.95965	7.08172	7.16058	8.20657	7.96232	6.77123	7.32562	7.81198	7.50001	7.32148	7.03276	7.05311	6.96278	7.09677	7.11728	6.8363	7.44228	7.19869	7.14832
ADA	4.98868	6.21704	4.29866	4.40463	4.93687	3.84599	3.55336	3.93168	3.96717	4.36177	2.88166	4.07639	3.94767	4.24717	5.04832	3.75061	4.35191	4.12763	4.20555	4.02945	4.7447	3.10936	3.54102	1.95233	4.01436	2	4.65306	3.31179	3.47119	3.24031	3.92125	3.71039	4.30816	5.79155	5.1469	2.97085	4.92884	5.04701	4.33557	4.1643	4.35826	3.89336	2.86592	3.7845	3.51096	4.19298	4.82833	3.77716	4.66278
AHR	8.66818	9.00217	7.74638	8.1983	8.24978	9.18824	7.69028	8.75218	6.81314	7.17003	8.55731	7.20604	6.97785	7.19712	7.23477	8.47841	7.31994	7.53613	8.99977	7.053	7.74497	6.80826	7.20584	7.50914	6.97051	7.25824	7.86177	7.54535	7.48728	7.15421	6.71946	7.69537	7.2695	8.04576	7.86536	7.14629	7.31188	7.64703	7.47062	7.14893	6.98903	7.33414	8.74184	7.26576	8.32728	6.83264	7.63161	7.20389	6.92588
AICDA	1.62293	1.58496	1.54597	3.61589	1.41143	1.52105	1.20789	1.1635	3.88655	1.65992	1.61824	2.29866	2.36177	0.948601	1.49057	2.33628	1.04264	2.03562	0.863938	1.76129	1.53107	1.87184	0.422233	0.863938	1.72683	1.3505	0.948601	0.411426	2.3505	1.73118	2.37573	2.76765	0.748461	1.31615	1.5008	0.790772	1.85997	2.50589	0.757023	1.79494	1.90689	1.50589	1.29278	2.17313	1.63691	1.10434	1.51602	2.51349	2.34199
AIRE	3.21101	1.58496	3.06695	2.0072	2.17632	4.30889	3.0993	2.30159	1.69599	2.57289	2.29866	2.07724	3.94767	2.37295	1.49057	3.75061	2.88557	3.23573	3.18587	1.15056	2.76341	1.37851	1.68706	2.54597	1.89142	2.99639	1.76977	1.52105	3.69822	1.16993	0.815575	2.01792	1.37851	2.78241	1.63227	2.28688	1.29866	4.14405	1.93734	3.55949	1.26303	1.46467	2.20163	1.70487	2.85798	1.12433	1.27501	2.85997	1.02148
ARG1	1.62293	1.58496	2.03562	1.13093	2.37016	1.76553	1.20789	2.34199	1.29866	1.65992	1.88362	1.07724	3.36317	2.59455	1.774	3.92029	1.34483	1.69599	1.33914	1.95606	1.88753	2.29278	1.13093	1.57046	3.56682	1.36737	2.07382	2.81967	1.76553	2.29866	2.85997	1.83592	1.88753	1.31615	1.8953	0.790772	2.10434	1.81147	1.95233	1.14405	3.04789	1.46467	1.85997	1.96347	2.37295	1.47508	1.7866	1.1177	1.02148
ARG2	5.9305	4.66959	5.26828	5.36422	4.92362	5.52638	5.39746	5.40395	5.64847	4.89093	5.75702	5.75862	5.45055	5.67044	5.54782	5.33557	5.05615	4.65707	5.08321	5.19456	5.22381	5.52982	5.6565	5.60585	4.71589	4.87823	3.904	5.38301	4.55827	5.3579	5.5656	5.62965	5.05702	3.56194	4.47897	5.32229	4.93357	4.00809	5.39403	4.87135	5.66192	5.96301	5.70016	5.23036	5.80607	6.3906	4.5552	4.56925	5.0635
ARHGDIB	7.94199	7.58263	7.2878	7.22622	7.03034	7.91121	6.11956	7.03166	6.39643	6.46418	7.01179	6.13566	6.57259	6.40242	6.38024	8.17677	6.86196	7.54203	9.16405	6.82311	8.61526	5.92837	6.68664	6.58856	8.17986	7.51775	8.05414	7.3302	6.86765	6.43996	5.79572	6.43813	6.36615	8.1192	7.44642	6.12639	6.59604	7.12039	6.73863	6.6512	6.38422	6.46597	7.44286	6.31633	7.92766	5.49633	8.25044	6.35173	7.20887
ATG10	6.67483	6.74079	6.62848	6.81673	6.62688	6.13976	6.22323	6.59976	6.21859	5.9404	6.62848	5.55796	5.88655	5.54257	5.51223	6.75047	6.39815	5.90135	6.24945	6.66548	5.73064	6.51995	5.90087	5.76607	6.23668	5.80839	6.36667	6.39283	6.51901	6.04767	6.36457	6.11624	6.03408	6.25908	6.22709	5.93758	6.65277	6.56102	6.42727	5.91241	6.57698	5.749	6.53278	6.58195	6.07361	5.74335	6.32175	6.02059	6.01903
ATG12	3.44361	3.35191	3.32912	4.52982	3.59216	2.67807	4.01257	3.59694	4.12267	4.42156	4.29793	3.9514	4.94813	4.54288	4.94533	3.92029	4.62293	4.28983	4.24031	4.1035	3.15543	4.96763	4.31976	4.19849	4.8339	4.27575	4.31542	3.98914	4.01881	4.09592	4.12763	3.97636	4.42425	3.40599	3.55582	3.83693	3.43696	4.4522	4.13586	4.06437	3.38128	3.41007	3.33342	4.43563	3.75168	3.66903	3.68145	3.74416	4.54288
ATG16L1	6.66349	6.60763	6.24945	6.87209	6.86629	7.29389	6.71548	6.61265	6.92422	7.20906	6.76514	7.01536	6.40752	6.73023	7.13289	6.27408	7.20633	6.86009	5.99729	7.09265	6.50589	6.87652	6.71727	6.55474	6.04767	6.21199	6.43413	6.51633	6.97797	6.75141	6.99537	6.70377	7.13812	6.7416	6.854	6.6985	6.88874	6.89688	6.92944	6.95687	7.11832	7.09297	6.67243	7.19869	6.37313	7.10612	6.95652	6.7137	8.49073
ATG5	7.32003	6.96428	7.25115	7.58706	7.54527	7.02768	7.59029	7.24289	7.33011	6.96648	7.39034	7.48615	7.14445	7.42442	7.58271	7.20994	7.4818	7.42004	7.47306	7.54481	7.4088	7.43813	7.46581	7.45992	7.32499	7.03056	7.52403	7.40412	7.39738	7.40871	7.78647	7.40003	7.41227	7.15208	7.36273	7.23093	7.44675	7.31958	7.45533	7.53644	7.37452	7.67455	7.54125	7.50255	7.2211	7.49049	7.47508	7.28012	7.604
ATG7	7.97768	8.10748	8.10313	7.76593	7.70591	8.66352	7.82566	7.44865	7.70245	8.04674	7.43196	7.05409	7.53302	7.02614	7.39008	7.68124	7.65585	7.35473	8.1416	7.36326	7.69738	7.21636	7.33441	7.39034	7.67214	7.31243	7.55704	7.43488	7.51333	7.50621	7.12722	7.20349	7.22622	7.35421	7.42139	7.0227	7.17133	7.63604	7.3386	7.87154	7.08502	7.04854	7.02857	7.50406	7.42618	6.7866	7.58511	7.28891	6.85187
ATM	2.52857	3.43829	2.84398	1.42223	2.27798	2.08746	1.87578	3.21723	2.69377	2.7137	2.29866	1.49057	3.36317	3.10936	1.774	2.33628	1.04264	1.43829	1.17632	1.28096	1.53107	0.895303	-0.184425	0.863938	1.02857	0.575312	2.0036	0.411426	1.45943	0.879706	0.815575	1.83592	0.748461	1.56071	1.18269	0.790772	1.26303	2.04614	0.632268	1.18269	1.26303	1.46467	1.29278	1.52105	1.63691	1.02148	1.5008	1.1177	3.47897
B2M	14.1908	12.8303	12.0954	12.6452	12.8534	13.2454	11.0624	13.0581	11.497	10.8175	13.4848	13.285	11.8439	11.4075	11.6767	13.744	12.1278	13.9653	14.4355	12.6526	15.0827	11.3425	11.4295	11.9854	13.2001	13.2227	13.2964	12.4556	12.2603	11.483	11.1304	11.9351	10.9971	12.6516	12.3155	11.4573	12.2647	12.3015	11.8038	12.0981	11.446	11.3538	13.157	11.4392	13.6297	10.9883	14.4725	11.3598	11.9154
B3GAT1	5.96671	6.62073	5.73742	6.50922	6.24089	3.98003	6.42004	6.82043	6.62088	6.68524	5.63749	7.34359	6.94802	7.50882	7.49418	5.60851	6.87909	6.82209	5.04352	7.34421	6.59171	7.47849	7.12681	6.44692	6.67723	6.17712	7.17193	6.99435	6.68538	7.21218	7.38776	6.8653	7.01112	7.35094	7.29039	6.32517	6.91827	6.60318	7.23218	6.48398	7.40497	7.06964	6.76752	7.00876	5.33664	7.54357	7.03056	6.74631	6.92588
BATF	1.62293	1.58496	2.71589	1.13093	1.63227	1.52105	1.20789	1.1635	1.22651	1.65992	1.5509	1.07724	0.378512	1.7866	1.49057	2.33628	2.15704	2.80735	5.02148	3.17792	5.61176	0.831877	1.91073	1.81147	2.04264	2.12763	2.26604	1.73985	1.45943	2.0036	1.61824	2.27501	1.42761	2.85	2.65306	1.87184	3.36737	3.9222	1.51602	1.89142	3.74953	2.27798	3.70929	2.04963	3.05137	1.38405	4.59216	2.9279	3.926
BATF3	5.79233	6.53138	5.14812	5.7137	5.35614	6.3302	6.73525	5.11353	6.14954	6.455	5.74039	6.06156	6.36317	6.03562	6.38024	5.14282	6.29591	6.53154	5.17513	6.1297	5.58526	6.10811	5.70708	5.84549	5.14893	5.81096	6.25626	5.76447	6.04898	5.30597	6.00607	5.6744	5.96278	6.35984	5.85848	5.03034	6.02281	6.46516	6.22978	6.1532	6.12949	6.4494	6.50208	6.16672	5.63604	5.87307	6.48414	5.75862	6.44526
BAX	7.85885	7.28012	7.01569	7.26294	7.01145	8.04056	7.10192	7.34527	6.88935	7.38163	7.71966	7.21975	7.59193	7.2635	7.27789	8.32035	7.10371	7.13924	8.40472	6.92979	7.82241	6.95606	7.10444	6.88862	7.71335	7.03595	7.48655	7.27705	7.24565	7.04407	7.1467	7.45146	6.8416	7.56392	7.1981	6.69028	7.48333	7.53387	7.28993	7.58834	7.15947	6.89893	7.44816	7.22014	7.70936	7.3812	7.70998	7.14995	7.32283
BCAP31	9.21534	9.01762	9.1685	9.04333	8.99404	9.8487	9.14063	9.06143	8.94275	8.83333	9.02037	9.19397	9.13789	8.93496	8.87338	9.26224	9.14944	9.17764	9.46844	9.00366	9.20482	8.99574	9.31888	9.0077	8.94898	9.08388	9.00121	9.17567	9.22966	9.01307	9.22738	9.13289	9.2159	9.14547	8.99506	9.48583	9.1109	9.28077	8.76408	9.45212	8.88956	9.01084	9.07393	9.24484	9.30852	8.65575	8.93118	9.46775	9.14315
BCL10	7.23161	7.59104	7.08831	7.23352	7.20643	8.14241	7.11114	6.76301	7.09772	7.30979	7.17413	7.00753	7.14445	7.23898	7.08523	7.97928	7.0974	6.9279	7.58045	6.88813	7.52105	6.99684	7.10716	7.49905	7.43746	7.11176	7.67342	7.11977	7.24222	6.98846	7.02791	7.10434	7.09887	7.44137	7.14343	6.86121	7.33101	7.43054	7.12856	7.49817	6.84009	6.91719	7.1639	7.1533	7.13863	7.05875	7.26987	7.3213	7.18893
BCL2	6.41058	7.01469	6.18903	6.00405	6.62775	8.10753	5.89627	5.68398	5.34518	6.0332	6.48736	4.98368	6.0635	4.87529	5.74497	7.59597	5.89191	6.17473	5.45121	5.27984	5.33199	5.40327	5.36352	5.59813	6.43946	5.61412	6.80271	5.57682	6.08746	5.48059	4.63052	4.89045	5.58346	6.55919	6.12453	5.02547	5.2891	6.51175	5.81019	6.08916	4.61589	5.35191	5.60407	5.40463	6.37313	4.50462	5.76818	5.54195	5.22843
BCL2L11	4.24945	5.0387	4.4522	3.69822	4.28318	4.26228	3.42626	3.54473	3.53605	3.19377	2.88166	2.66221	2.9486	0.948601	4.27798	3.75061	3.55949	4.16269	4.48929	3.39369	2.92979	2.62293	2.76553	3.07039	4.48414	3.45812	4.39849	3.21257	3.70708	2.98368	2.29866	2.73118	3.64039	3.99095	4.03034	3.30012	3.7301	3.90785	4.06091	3.56803	3.76022	3.26454	3.32048	3.25701	4.05137	2.96901	3.81455	3.25852	4.01881
BCL3	4.62994	4.70266	3.49442	4.20242	3.73444	6.10413	5.07039	4.60644	3.66562	3.46074	4.75702	3.57894	3.36317	3.24793	2.18903	6.85898	3.14568	2.57046	5.804	3.88947	4.57046	2.75489	3.74739	3.47638	4.1152	3.46336	4.14649	3.53232	3.3505	2.61589	2.52607	3.6427	3.30889	1.31615	2.88753	3.852	2.97453	2.46728	3.23266	3.60407	3.69488	3.20006	5.70984	3.03034	5.18031	1.66903	4.12598	3.64155	2.34199
BCL6	8.37413	8.61688	7.70051	8.48168	8.51385	9.79464	7.93139	8.27729	7.17523	8.02713	8.40871	6.77716	7.09107	6.75355	6.98482	8.80578	7.32166	7.26012	7.58346	7.19052	7.50104	7.35394	6.98948	7.26003	8.05734	7.06361	8.00073	7.34438	6.83883	6.82018	7.08055	7.64559	7.07596	7.84906	7.2572	7.2115	7.16229	7.74012	7.62029	7.54179	7.25626	7.53138	8.94448	7.13155	8.37756	6.90388	7.34572	7.45878	6.44526
BID	3.81865	1.58496	3.86691	3.69377	2.95606	2.91648	2.44361	3.90977	3.03914	2.69599	2.75702	2.81352	3.94767	3.59455	2.7761	3.07211	2.16027	3.11936	3.50335	3.0054	3.8748	2.93357	2.42492	3.21101	3.46467	3.43029	3.91073	3.29572	4.76553	3.05658	5.61971	5.10936	3.22959	5.21296	2.83996	1.73552	4.75969	4.50716	3.35473	4.47508	3.36036	2.91265	2.95233	3.07039	3.05137	3.68482	3.55213	4.51286	3.0197
BLNK	4.62527	4.0018	4.69988	3.41684	3.29719	3.80632	3.33342	3.55827	3.22805	3.20789	2.9982	3.07724	2.9486	3.37295	2.51349	4.33557	3.90593	4.32481	4.66789	3.33199	6.10811	2.25701	3.26003	3.04614	3.90014	4.43229	3.65421	3.90304	4.42828	2.84398	2.81352	4.52419	2.63923	5.66021	4.14323	2.45154	3.96901	3.53107	2.61117	2.84197	2.12102	3.27798	2.91456	3.22805	4.29939	2.19219	4.83592	3.32769	3.47897
BST1	5.04002	5.76022	1.54597	5.60703	5.77321	6.1152	3.72465	4.72083	4.95699	4.61471	4.72356	3.19219	2.9486	2.95791	3.36036	4.45088	3.24945	3.91361	6.11145	3.33342	4.18666	2.51854	3.38819	3.60288	4.76288	2.93734	4.77873	4.04264	3.8846	3.45943	3.10098	3.87381	3.25096	4.96209	4.47249	2.63691	4.17153	4.23419	2.68706	3.10936	3.47897	4.03298	4.34554	3.0268	4.2211	2.9241	3.82171	3.56194	3.47897
BST2	6.55413	6.1297	5.12928	5.64126	6.21742	6.66406	4.6792	6.39008	5.56346	1.65992	7.7652	6.04636	6.00697	3.59455	4.64962	6.30506	5.46238	6.17173	7.07543	6.59932	7.43263	4.3512	4.66221	5.22419	6.02989	6.14507	6.14098	5.57984	5.67553	4.73118	4.62936	5.28577	4.63807	5.97154	4.89239	4.17233	5.83643	5.43396	5.51001	5.56285	4.69655	4.41752	5.58195	4.68313	6.69502	3.69822	6.95501	4.63807	4.926
BTK	4.89093	4.86344	4.2765	4.72247	3.69265	4.61706	3.14405	4.23113	3.20789	2.69599	3.82069	3.66221	3.36317	1.7866	4.19061	5.20984	3.75061	4.52607	5.86146	3.64155	6.31379	2.74416	2.89918	3.30889	4.93216	4.22419	4.76182	3.99277	4.45022	3.23113	3.45681	4.42021	3.08066	5.3906	4.32912	2.75061	4.22188	4.4957	3.31759	4.15947	2.9855	3.22805	4.31542	2.68032	4.69488	2.18269	5.51916	3.52982	4.01881
BTLA	2.75061	2.58976	2.774	1.83996	2.37016	3.63923	3.02857	3.63227	2.30159	3.28096	1.88362	1.07724	3.36317	1.37295	2.51349	2.33628	2.52607	2.93168	2.88166	2.44361	2.67807	0.695994	0.678072	1.04963	1.91839	1.926	2.42492	0.782409	1.45943	1.94111	1.20163	2.44626	1.23879	1.70044	2.27202	0.918386	2.21412	1.9222	1.67807	2.15381	2.28688	1.46467	2.01436	2.34483	2.63691	1.88362	3.38681	2.65076	2.60407
C14orf166	9.22021	9.20161	8.88356	9.12065	9.0138	9.18085	8.86456	8.95989	8.77456	8.87261	8.9629	8.8755	9.00694	8.77929	8.88387	9.44398	8.95327	8.98359	9.33628	8.82388	8.93171	8.70466	9.09998	8.89996	9.25191	8.9467	9.52894	9.03039	8.96602	8.75325	8.9062	8.9618	9.01684	9.28399	9.2896	8.8166	9.1572	9.17065	8.94913	8.96162	8.8088	8.70636	8.94956	8.95428	9.0873	8.77248	9.13044	8.82432	9.20391
C1QA	7.43596	6.7811	6.25569	6.29223	6.33646	6.3637	5.08746	6.55351	5.03474	5.95559	6.44725	6.12122	5.82248	6.03562	5.68229	7.15987	5.78947	7.12453	9.36796	6.68482	8.30638	5.71425	6.69363	6.24907	7.14333	6.56194	7.45006	6.2502	7.28012	5.95373	5.7241	6.18804	6.09845	7.62848	6.71053	5.63633	6.35931	6.50398	6.46614	6.01033	5.8212	5.79909	7.52207	5.88338	7.47743	5.15583	7.71672	5.91528	5.80038
C1QB	9.17	8.59597	8.18676	8.60578	8.4002	7.97957	7.13155	8.39176	7.07221	7.15664	8.27198	7.6211	8.09101	7.88582	8.09128	9.39795	8.1393	9.36413	11.2603	8.47041	10.8304	7.25899	8.75087	8.27184	9.41204	8.50835	10.1539	8.39489	9.46913	7.67744	7.23563	7.78679	7.61162	9.85184	9.16403	7.55021	8.33405	8.23362	8.25611	8.23137	7.79935	7.95059	9.26632	7.54504	9.5167	6.73335	9.73605	7.87406	7.6985
C1QBP	9.36177	8.91549	9.17799	9.312	9.33559	8.88634	9.21791	9.47058	9.21575	8.75375	9.25177	9.54301	9.36311	9.42257	9.30672	9.53512	9.2893	9.0908	9.27284	9.1683	9.23974	9.16254	9.55038	9.3443	9.29257	9.19835	9.17812	9.31449	9.24608	9.21157	9.43311	9.52826	9.38744	9.39105	9.1895	9.40273	9.48111	9.22718	9.18095	9.28288	9.33856	9.44723	9.44309	9.25798	9.3319	9.45951	9.14458	9.45759	9.6319
C1R	8.07687	6.72383	7.58991	8.25776	8.44423	9.43544	6.88582	9.16184	6.23783	6.80877	9.13991	7.01536	6.17053	6.03562	5.97177	9.7533	6.5803	6.25644	9.2197	6.56834	7.74288	5.62234	6.46956	7.40829	7.38275	7.35041	7.38655	7.66477	7.56849	6.75342	5.81686	7.52802	6.51995	6.19673	5.68678	6.11582	6.23764	6.19456	6.27984	6.66221	6.33753	6.54982	8.83317	6.69321	9.14654	6.46156	6.51995	6.42459	5.22843
C1S	8.43267	7.31061	7.12732	8.01486	8.67937	9.27843	6.83036	8.49865	5.82043	5.91552	9.07401	6.58976	6.0635	5.46009	5.71397	9.50537	6.29517	6.17273	8.67532	6.31777	7.52834	4.61353	5.80219	6.74967	6.57137	6.90761	7.94872	7.27761	7.23045	5.29719	5.1334	6.988	5.99209	6.12763	5.29939	5.79857	5.26941	5.98573	5.63198	6.40395	5.38059	5.75969	8.37265	6.06824	8.78584	4.97682	6.40616	5.96878	4.26679
C2	6.94146	5.70598	6.0343	6.17532	5.76977	7.95449	5.42021	6.19515	4.73931	4.60881	6.97005	5.21956	4.68482	4.74201	4.36036	8.09032	4.8495	6.13299	8.25739	5.10769	7.68678	3.86493	4.94064	4.14649	6.1471	5.32157	6.8495	5.49889	5.57168	4.65992	3.52105	5.20984	4.40735	5.81096	5.57077	4.14731	4.71589	5.39335	4.73552	4.88655	4.38543	4.58616	6.63329	4.72955	7.24098	3.70155	6.76115	4.41414	4.54288
C3	10.5588	9.84186	9.85133	10.5296	10.6617	10.4585	8.94816	10.8151	8.17253	7.42853	11.343	7.70612	8.35178	8.65814	8.63746	11.3735	9.43162	9.56796	11.3734	8.73998	11.0548	8.13463	8.84997	8.69846	10.3398	9.70551	10.8174	9.25906	9.05574	8.89327	7.58316	9.60859	7.7894	10.282	9.53865	7.99661	8.69195	8.89033	8.8431	8.76812	8.10512	8.25404	11.5976	8.30465	10.93	7.51633	10.1835	8.45335	8.99633
C4A/B	10.2369	10.1312	10.0719	9.89417	11.2752	12.0099	10.6167	10.927	7.04811	7.71211	11.3392	6.51412	7.00697	5.07296	6.54797	11.444	6.85723	7.63474	9.32506	6.90135	8.59059	5.83061	6.99118	7.7922	9.19076	8.50756	9.92904	9.14445	7.73234	6.27072	5.05224	9.29797	6.69042	9.09766	5.90977	5.84825	7.00034	7.19022	7.36755	7.72144	6.62234	6.34713	11.2438	6.1821	11.3606	5.08746	9.00191	7.16752	6.16872
C4BPA	1.62293	1.58496	1.54597	1.13093	1.41143	1.52105	1.20789	1.1635	1.22651	1.65992	1.5509	1.07724	2.36177	0.948601	1.49057	2.75061	1.04264	1.43829	0.863938	1.15056	1.53107	0.695994	-0.184425	0.863938	0.650765	0.526069	0.584963	0.411426	1.45943	0.879706	1.20163	1.83592	0.748461	1.31615	1.18269	0.790772	1.26303	1.33914	0.485427	1.14405	1.26303	1.46467	1.1635	1.52105	1.18903	1.02148	1.27501	1.1177	2.01792
C5	5.22959	5.96878	5.35896	5.86419	6.53045	6.44642	4.87676	5.30195	4.69377	4.86592	5.6014	3.49185	4.94813	4.18031	4.83441	5.7046	5.08874	5.02059	4.926	4.21412	4.58316	3.9644	4.23802	4.99594	5.37121	4.2032	5.52388	4.80735	5.68706	4.45615	4.22188	4.81967	4.64212	5.8716	5.33628	3.91839	5.40224	6.05007	5.10056	5.57622	4.15218	4.73498	4.9982	4.21257	5.13873	4.11103	5.28355	5.27836	5.37643
C6	2.07382	1.58496	2.94486	1.67356	1.86394	4.35966	1.3505	1.4957	1.62293	2.08746	2.29866	0.739848	2.9486	2.59455	1.774	3.07211	1.25096	1.70044	2.58976	1.61353	1.53107	0.970854	0.970854	2.07724	1.83996	0.948601	1.91073	0.432959	1.45943	1.9222	1.20163	1.83592	0.748461	2.32769	1.26903	0.790772	1.76129	2.14405	1.57531	2.06005	1.75702	1.46467	2.64616	1.61353	2.37295	1.02148	1.27501	1.1177	2.01792
C7	4.62527	3.69599	4.82273	4.2502	4.05137	6.64818	4.13422	4.2211	4.72901	3.68594	4.94158	4.53605	4.94813	2.95791	3.77505	4.33557	4.3427	4.04264	8.45828	4.7366	4.73335	3.32048	5.0027	5.61176	3.24031	6.2521	6.52262	5.64357	6.74281	3.9364	3.48156	3.59455	5.21101	5.14241	4.16912	3.26454	2.68482	3.24031	4.60288	4.50589	4.44361	3.94673	4.39438	4.65707	6.63604	2.99639	3.43829	3.46858	4.18903
C8A	1.62293	2.26903	2.45154	1.13093	2.37016	1.52105	2.02857	1.1635	2.62293	1.65992	1.5509	0.739848	2.9486	0.948601	1.49057	1.02148	1.74846	2.49825	1.92979	1.66448	1.53107	2.488	1.79909	1.58496	2.71809	0.992768	2.50589	0.411426	1.45943	2.01792	2.35614	2.44626	1.38957	1.62761	1.91456	0.790772	1.95233	1.33914	1.51602	1.62761	2.01792	1.57046	1.1635	1.87971	2.04963	1.02148	1.58015	2.51349	1.02148
C8B	1.62293	1.58496	1.54597	1.13093	1.41143	1.52105	1.20789	1.1635	1.22651	1.65992	1.5509	0.739848	0.378512	0.948601	1.49057	1.02148	1.52105	1.75275	3.02148	1.15056	2.41414	1.89142	0.650765	2.23879	2.36457	2.99095	2.91073	0.411426	2.02857	1.86394	2.62059	3.18269	2.55827	2.21412	1.57046	0.790772	1.26303	3.33628	2.68706	2.88947	1.63227	1.46467	2.16027	1.65076	1.18903	1.12433	1.36737	2.51349	1.02148
C8G	2.35896	2.68257	2.45154	1.4489	2.7866	4.17951	1.70487	1.1635	3.52356	3.95884	1.5509	0.739848	2.36177	2.11103	1.49057	3.07211	2.77821	1.7137	1.20163	2.4489	1.53107	1.57046	1.27501	0.863938	1.36737	1.1177	1.7137	0.678072	2.55827	2.10434	2.35614	1.83592	0.748461	1.31615	1.4489	1.38957	2.53854	2.9222	1.58015	2.88947	1.26903	1.46467	2.16993	1.67807	2.04963	1.96717	2.26903	1.1177	1.02148
C9	1.62293	1.58496	1.54597	1.13093	1.41143	1.52105	1.20789	1.1635	1.22651	1.65992	1.5509	1.07724	0.378512	1.37295	1.49057	1.02148	1.04264	1.43829	0.863938	1.16993	1.53107	2.37851	1.64616	2.01792	2.36457	2.99095	0.584963	0.411426	1.45943	1.86394	0.815575	2.18269	1.75275	1.31615	1.18269	0.790772	1.26303	1.01436	0.485427	1.14405	1.26303	1.46467	1.1635	1.52105	1.18903	1.02148	1.27501	1.1177	1.02148
CAMP	1.62293	3.853	1.54597	1.13093	1.41143	1.52105	1.20789	1.1635	1.22651	1.65992	1.5509	0.739848	0.378512	1.7866	1.49057	1.02148	1.21412	2.09085	2.19535	1.49057	1.53107	0.695994	0.111031	0.863938	1.05658	0.526069	1.05658	0.411426	1.45943	0.879706	1.61824	1.83592	0.748461	1.62761	2.65306	1.11103	1.53605	2.33628	0.722466	1.47508	1.85599	1.46467	1.46467	1.63227	1.63691	1.10434	2.26903	2.25096	1.02148
CARD9	3.43029	3.75382	3.93734	2.87971	3.21878	4.55827	3.55459	1.1635	3.56438	4.80735	2.29866	2.49057	2.9486	3.10936	2.7761	4.45088	3.02857	2.96347	4.30816	2.91073	4.17712	2.46728	2.46728	2.81352	4.02591	3.69377	3.74739	2.89336	3.24184	3.34483	2.09761	3.33771	2.96901	4.14893	3.46989	2.05311	2.59932	3.98368	2.67582	3.75916	1.91073	2.46205	3.26003	2.16027	4.05137	1.74846	4.0054	2.72683	2.01792
CASP1	5.8802	4.99005	4.852	5.2384	5.75221	5.81224	3.10601	5.57259	4.28614	3.94392	6.14303	3.81352	3.94767	4.54288	3.64962	5.33557	4.82579	5.1177	6.96151	4.69377	6.72424	3.32769	4.15704	4.36317	5.75328	4.9331	5.5435	4.84298	4.18903	4.11936	3.31325	4.29131	3.94392	5.26641	5.15826	3.35614	4.34979	4.76713	4.52168	3.78241	4.33557	3.74308	6.17453	3.854	5.88411	3.41549	6.16812	3.81967	4.54288
CASP10	4.61648	3.853	4.20711	2.61589	3.76235	3.57168	2.29278	3.34199	2.47249	3.35191	2.62059	1.07724	2.36177	2.59455	2.51349	1.02148	2.45681	2.39232	3.49185	2.10098	2.95233	0.992768	1.68257	2.5509	2.70266	1.97085	2.78241	1.90304	2.12102	1.52105	1.10434	2.12433	0.748461	2.82985	2.10434	1.55582	1.95233	2.47508	1.24489	2.26903	1.26303	1.46467	2.0321	1.63227	2.63691	1.02148	2.46728	1.1177	1.02148
CASP2	6.50954	6.52199	5.91576	6.03914	6.40905	6.97728	5.87086	5.77926	6.37016	5.74497	6.34199	5.57924	6.17053	5.34234	5.51223	5.92053	6.04483	5.90857	6.31415	5.73931	5.97568	5.59156	5.40633	5.57833	6.27333	5.70874	6.22766	5.81147	5.75034	5.71672	5.46858	5.41177	5.76022	5.96901	5.90352	5.28355	5.96578	5.848	5.98482	5.6907	5.84499	5.92647	5.87455	5.92315	5.88411	5.99118	6.13627	5.60881	6.18903
CASP3	7.51025	7.22371	6.68762	7.34926	7.01044	6.02835	7.01469	7.21539	6.89263	6.23668	7.05907	6.87553	6.31723	6.9273	6.80503	7.35041	6.73295	6.65521	7.63952	6.79064	7.17313	6.98379	6.66448	6.77834	7.57984	6.71094	6.8716	6.96532	6.82375	6.92979	7.00439	7.19574	6.87971	7.26669	6.87369	6.57228	7.19594	6.59036	7.19899	6.5659	7.09466	6.83023	6.9982	6.86357	6.99367	7.38102	6.81903	6.84574	7.19899
CASP8	6.35138	6.10224	5.92861	5.5738	5.49089	6.56301	3.99005	5.55582	4.58556	4.60585	5.07895	3.49185	5.17033	3.8748	3.77505	6.24241	4.1914	4.75328	7.30478	4.29205	6.29241	3.34625	4.12184	4.55827	5.88411	5.39746	6.07489	5.38578	4.44361	4.38405	2.37851	4.44626	4.08661	5.45121	4.75382	3.4489	4.33914	4.7241	3.67129	4.58195	3.6792	3.44758	4.82426	3.48929	6.05115	2.90304	5.92979	3.13422	3.8268
CCBP2	3.80632	4.03738	3.774	2.59455	3.62527	3.21257	1.89142	3.84197	2.1635	1.65992	2.88166	2.07724	3.68482	1.37295	1.774	3.75061	2.92979	3	2.75916	2.38957	2.67356	1.60407	1.67807	2.75489	3.08576	3.31179	2.53854	2.66221	3.04963	2.72683	1.73985	2.98185	2.61353	3.71149	3.13914	2.10769	2.55827	2.45681	1.96717	3.14731	2.01078	2.09424	2.926	2.17313	3.37295	1.53107	3.03562	3.31179	2.60407
CCL11	1.62293	1.58496	1.54597	1.13093	1.41143	1.52105	1.20789	2.17313	1.88753	1.65992	1.5509	1.49057	2.36177	1.7866	2.18903	1.02148	1.04264	1.43829	0.863938	1.15056	1.53107	0.695994	-0.184425	0.863938	0.650765	0.526069	0.584963	0.411426	1.45943	0.879706	0.815575	1.83592	0.748461	1.31615	1.18269	0.790772	2.27501	2.14405	0.485427	1.21412	1.26303	1.46467	1.1635	1.52105	1.18903	1.02148	1.27501	1.1177	1.02148
CCL13	1.62293	2.53107	1.54597	1.13093	1.43829	1.76553	1.55582	1.43296	1.22651	1.65992	2.29866	0.739848	3.94767	2.11103	1.774	1.02148	1.4957	1.84398	3.98641	1.15056	1.53107	1.04963	0.669027	0.863938	0.731183	0.526069	0.823749	0.411426	2.19849	0.879706	1.52607	1.83592	0.748461	1.53605	1.18269	0.790772	1.26303	2.24489	0.545968	1.14405	1.26303	1.46467	1.1635	1.52105	1.63691	1.02148	1.37851	1.1177	2.01792
CCL15	2.68032	3.0054	2.774	1.76977	1.41143	3.72356	1.20789	1.1635	2.62293	1.65992	1.5509	1.07724	2.36177	0.948601	1.49057	3.07211	2.32769	2.97636	2.58976	2.29572	3.73769	2.11437	2.19219	1.75275	3.90881	2.31325	2.64616	1.63227	3.08746	2.77189	2.94111	1.83592	1.48543	2.53605	3.0036	1.81967	3.85898	3.98094	1.83996	3.21257	2.44095	2.90689	1.20163	1.52105	2.37295	1.92979	1.66448	1.1177	1.60407
CCL16	1.62293	1.58496	2.03562	1.13093	1.69153	1.52105	1.20789	1.1635	1.22651	1.65992	1.5509	0.739848	0.378512	1.37295	1.49057	1.02148	1.47508	1.43829	0.863938	1.15056	1.53107	0.695994	-0.184425	0.863938	0.650765	0.526069	0.584963	0.411426	1.45943	0.879706	0.815575	1.83592	0.748461	1.31615	1.18269	0.790772	1.26303	1.01436	0.485427	1.14405	1.26303	1.46467	1.1635	1.52607	1.18903	1.02148	1.27501	1.1177	1.60407
CCL18	1.62293	1.58496	1.54597	3.09085	1.52105	2.65306	1.44361	1.1635	1.22651	1.65992	1.5509	1.49057	2.36177	1.7866	2.18903	3.07211	1.04264	1.85997	7.51893	1.29866	1.53107	1.20163	0	0.863938	0.650765	1.33914	5.21645	3.16189	1.45943	1.40599	0.815575	1.83592	0.748461	4.16108	1.92979	1.1177	2.02503	2.21723	0.757023	1.14405	1.82375	2.52105	1.95233	1.83188	3.37295	1.02148	2.47249	1.1177	1.02148
CCL19	3.72137	1.58496	3.55213	2.33342	1.60881	2.5435	1.20789	1.53605	2.24793	1.65992	2.9982	3.49185	4.94813	2.78869	3.77505	1.02148	2.19535	2.16993	3.88069	3.48285	5.58526	0.695994	0.333424	0.863938	0.831877	2.49057	1.79494	1.23879	2.67129	0.879706	0.815575	1.83592	0.748461	3.99458	2.72465	1.01436	2.34483	1.24489	1.01436	1.64616	1.28688	1.46467	1.7137	2.97453	1.63691	1.02148	3.14568	1.51096	3.0197
CCL2	7.90322	6.91349	6.1631	7.70639	8.13837	7.89075	8.90731	8.77317	5.3345	4.32265	9.12252	6.29921	5.61088	6.40242	3.89045	10.6316	4.67694	3.34767	9.25023	4.42425	8.24084	3.64386	4.24565	6.27221	6.79468	4.71973	7.63416	7.1335	4.3799	3.2854	6.8896	7.08969	2.98914	5.37573	5.3512	5.18031	4.91791	3.46597	4.85997	4.85549	3.29572	6.61721	8.04811	2.97453	8.95201	4.46074	5.35226	5.62439	3.34056
CCL20	1.62293	1.58496	1.54597	2.93734	3.69265	4.50144	3.61353	4.0798	4.62352	1.65992	1.88362	1.49057	0.378512	0.948601	1.49057	2.33628	2.14078	1.49057	3.89918	1.17632	2.5435	0.695994	0.85599	1.51602	2.57046	1.19535	1.20789	0.411426	1.45943	0.879706	1.52607	1.83592	1.95606	1.9486	2.23879	0.790772	3.73335	1.01436	1.59932	1.14405	1.73118	1.66448	1.39506	1.73118	2.37295	1.02148	1.82782	1.1177	1.02148
CCL22	2.52857	3.33914	1.54597	1.13093	1.95606	1.52105	2.29278	1.1635	1.22651	1.65992	1.5509	2.07724	0.378512	0.948601	2.18903	2.33628	1.04264	1.91456	3.05311	1.29866	4.20242	1.33914	0.137504	1.63227	2.62761	1.57531	1.26903	0.475085	2.16672	1.54102	2.20477	1.83592	1.23879	2.3505	1.18269	0.790772	2.38405	1.59932	1.19535	2.32193	1.26303	1.61824	1.54102	1.69599	2.63691	1.92979	2.44095	1.774	1.02148
CCL23	1.62293	1.58496	1.54597	1.13093	1.95606	1.76553	1.20789	1.1635	1.22651	1.65992	1.5509	0.739848	0.378512	1.37295	1.49057	1.02148	1.04264	1.43829	1.90304	1.15056	1.53107	0.695994	-0.184425	0.863938	0.650765	0.526069	1.10434	0.411426	1.45943	0.879706	0.815575	1.83592	0.748461	1.31615	1.18269	0.790772	1.26303	1.01436	0.485427	1.14405	1.26303	1.46467	1.1635	1.52105	1.18903	1.02148	1.27501	1.1177	1.02148
CCL24	1.62293	1.58496	1.54597	1.13093	1.41143	1.52105	1.20789	1.1635	1.88753	1.65992	1.61824	0.739848	0.378512	0.948601	1.49057	3.33485	1.04264	1.67807	3.63807	1.18903	1.53107	1.15704	1.36737	0.863938	1.9486	1.0635	2.02148	0.411426	1.61353	1.12433	1.79077	2.25399	1.18269	1.53605	1.82375	0.790772	1.85997	1.01436	1.8679	2.28096	1.26303	1.61824	1.1635	1.92979	1.63691	1.02148	2.02503	1.51096	1.02148
CCL26	1.62293	1.58496	1.54597	1.13093	1.7866	2.59455	1.20789	1.1635	1.22651	1.65992	1.5509	1.07724	0.378512	1.37295	1.49057	1.02148	2.88947	3.11437	2.9222	3.07382	1.53107	1.83188	1.32193	2.50335	1.852	2.75489	2.07382	0.411426	3.61353	2.0036	0.815575	1.85997	1.42761	1.62761	3.17951	2.37295	1.95233	1.01436	1.19535	2.21101	3.21878	2.12763	2.87971	3.43696	2.04963	2.22959	2.1177	1.1177	1.02148
CCL3	2.5509	7.95233	4.22959	4.44559	2.7845	5.56834	8.60859	5.27165	3.71589	5.42459	4.34199	7.23324	4.82273	3.37295	5.23496	8.95994	4.04352	4.61941	8.98222	5.02326	8.3147	3.96809	3.7845	8.25427	7.05474	5.1819	8.29499	9.62737	5.38163	1.65992	7.9394	6.49825	3.54473	7.92136	3.43829	4.87184	5.72874	3.45022	3.10434	5.81096	5.09043	6.34127	4.10685	4.59753	7.39985	5.37365	7.26491	4.10014	4.10685
CCL4	3.65764	9.4245	5.70957	5.84599	3.66903	5.92267	9.81944	6.23151	5.47444	5.51381	5.52638	7.80922	4.94813	4.69488	5.04832	10.3817	4.68818	4.60644	9.25503	5.81506	9.38033	4.38405	4.19061	9.18207	8.72503	5.02989	9.01611	10.1305	5.51728	3.07895	8.51144	7.24622	4.22342	7.58203	3.64962	5.1819	6.19731	3.58135	3.07895	6.38681	4.5472	7.65385	4.5008	4.61706	7.92766	6.09845	7.44211	5.53947	4.66278
CCL5	4.35332	2.61824	2.53854	2.49825	4.34554	4.26754	1.46989	3.84499	1.65076	1.65992	1.5509	2.29866	2.9486	2.37295	3.36036	5.60851	2.31615	4.7703	5.3505	3.76871	7.96486	0.695994	1.3505	2.488	3.38957	3.22342	3.76553	4.16832	1.45943	2.92029	2.86394	1.83592	1.53107	2.71589	2.22342	1.25701	2.14731	1.8953	1.57531	2.66903	2.62527	1.46467	3.07724	2.11437	5.13873	1.02148	6.76739	2.56316	1.02148
CCL7	1.62293	1.58496	1.54597	1.13093	1.41143	1.52105	1.20789	1.1635	1.22651	1.65992	1.5509	0.739848	0.378512	1.37295	1.49057	1.02148	1.21412	2.09085	1.98914	1.15056	1.53107	0.695994	0.495695	0.863938	0.650765	0.526069	0.584963	0.411426	1.45943	0.879706	2.20477	1.83592	0.748461	1.9486	1.18269	0.790772	1.26303	2.65992	0.485427	1.47508	1.26303	1.46467	1.1635	1.52105	1.18903	1.02148	1.27501	1.926	1.02148
CCL8	1.62293	1.58496	1.54597	1.13093	1.41143	1.52105	3.61353	1.1635	1.88753	1.65992	3.20477	3.66221	3.36317	2.11103	1.49057	1.02148	1.29278	1.43829	4.92837	2.22651	5.80787	1.26903	0.970854	2.79077	0.948601	1.98914	2.17313	2.64847	1.90304	0.879706	5.12763	3.56194	1.4489	2.08746	1.18269	0.790772	1.27501	1.01436	0.978196	1.69599	1.37295	3.80529	1.46467	1.52105	2.04963	1.16993	2.97085	1.73552	1.02148
CCND3	7.73593	7.85025	7.07382	7.25352	7.59798	8.57251	7.38232	6.9431	7.11405	7.59656	7.00495	7.34979	7.38543	6.75355	7.34012	7.47841	7.37112	7.44311	6.46875	6.95245	6.97338	7.08023	7.41236	7.35711	7.14588	7.29324	7.29435	7.07157	7.98942	7.0456	6.83744	7.01681	7.50144	7.8212	7.04767	7.24669	7.41075	7.62022	7.32903	7.51381	6.97487	7.27631	7.0581	7.36763	7.29902	6.82349	7.4475	7.71218	7.03023
CCR1	5.50557	4.54967	4.58916	4.24184	4.38888	4.7126	4.45352	4.64616	3.51223	2.848	5.10476	3.73985	4.94813	3.78764	4.19061	5.45088	4.91409	5.5738	7.90635	4.58075	7.30943	3.59096	4.87184	4.8495	5.41414	5.27836	6.4451	5.44394	5.40122	4.33628	4.34341	4.9607	3.36597	5.46434	5.37539	3.68818	4.55459	4.17313	4.20867	4.26228	4.73281	4.05572	6.12639	3.88753	5.69488	3.15543	6.64659	4.39643	4.47832
CCR10	1.62293	2.40599	2.45154	1.79494	1.41143	2.94486	1.38405	1.43296	1.22651	2.63691	3.20477	2.49057	3.36317	1.7866	1.774	3.92029	1.04264	1.43829	0.863938	1.15056	1.53107	0.956057	0.189034	0.863938	0.910733	0.526069	0.584963	0.411426	1.45943	0.879706	0.815575	1.83592	0.748461	1.31615	1.18269	0.790772	1.26303	1.01436	0.485427	1.14405	1.26303	1.46467	1.1635	1.52105	1.18903	1.02148	1.27501	1.1177	2.34199
CCR2	2.11437	1.58496	1.54597	1.13093	2.54102	2.08746	1.20789	1.75702	1.22651	1.65992	1.5509	0.739848	0.378512	1.37295	1.49057	2.75061	1.04264	1.43829	2.82171	1.15056	2.4957	0.695994	-0.184425	0.863938	0.863938	0.526069	0.584963	0.411426	1.45943	0.879706	0.815575	1.83592	0.748461	1.31615	1.18269	0.790772	1.26303	1.01436	0.485427	1.14405	1.26303	1.46467	1.1635	1.52105	1.63691	1.02148	1.94486	1.1177	1.02148
CCR5	1.62293	2.43829	1.62293	1.20163	2	1.52105	1.68257	1.66448	1.79494	1.65992	2.62059	1.49057	0.378512	2.11103	2.18903	4.21023	1.36177	2.90881	4.0321	1.80735	5.10894	0.695994	1.25096	1.36177	1.84398	1.91839	2	1.64155	1.61353	1.05658	0.815575	1.83592	0.773996	2.53605	2.14731	0.790772	1.26303	1.73118	0.62293	1.93357	1.26303	1.46467	2.75489	1.52105	3.22033	1.02148	4.33414	1.83592	1.02148
CCR6	1.62293	1.58496	1.54597	1.13093	1.41143	1.52105	1.20789	1.1635	1.22651	1.65992	2.29866	3.19219	3.68482	3.69488	1.774	2.75061	2.76129	2.27798	2.28392	1.96717	1.53107	1.41684	1.66448	1.4489	1.53605	1.64616	2.02148	0.85599	1.95606	1.88362	1.69153	1.83592	1.01436	1.31615	1.59932	1.26303	1.26303	1.59932	1.91073	2.32193	1.26903	1.46467	1.29866	1.92979	1.63691	1.89142	2.67807	2.58256	2.82579
CCR7	1.94486	2.07724	1.774	1.13093	1.41143	1.76553	1.20789	1.16993	1.22651	1.65992	1.5509	0.739848	3.36317	2.59455	2.18903	1.02148	1.04264	1.43829	1.01436	1.15056	4.22265	0.695994	-0.184425	0.863938	0.650765	0.704872	0.584963	0.411426	2.76553	0.879706	2.62059	3.66903	0.748461	2.62761	1.18269	0.790772	3.5373	3.9222	0.485427	2.88947	1.26303	1.46467	1.1635	1.52105	1.18903	1.02148	1.58976	2.9279	1.02148
CCR8	1.62293	3.26754	3.03738	1.13093	2.37016	1.52105	1.20789	1.1635	1.22651	1.65992	1.5509	0.739848	0.378512	0.948601	1.49057	1.02148	1.04264	1.43829	0.863938	1.15056	3.66334	0.695994	-0.184425	0.863938	0.650765	0.526069	0.584963	0.411426	1.45943	0.879706	1.20163	1.83592	0.748461	1.62761	1.18269	0.790772	1.53605	2.33628	0.485427	1.14405	1.26303	1.46467	1.1635	1.52105	1.18903	1.02148	1.27501	1.1177	1.02148
CCRL1	2.81967	2.68257	3.03738	2.0321	2.24489	2.59455	2.44361	2.75702	1.71809	1.69599	2.29866	0.739848	2.36177	0.948601	1.49057	3.33485	1.04264	1.43829	1.02148	1.15056	1.53107	0.695994	-0.184425	0.863938	0.948601	0.526069	1.25096	0.411426	1.45943	0.879706	0.815575	1.83592	0.748461	1.31615	1.18269	0.790772	1.27501	1.01436	0.485427	1.14405	1.26303	1.46467	1.1635	1.52105	1.18903	1.02148	1.27501	1.1177	2.60407
CCRL2	3.29278	2.42223	1.54597	3.66448	2.41954	2.11103	1.86394	2.52105	2.64847	2.11437	2.75702	2.49057	0.378512	0.948601	2.51349	4.45088	1.98914	2.50335	5.04089	2.27798	4.22265	1.34483	1.9855	2.23879	4.488	2.37295	4.5552	3.22342	2.03562	1.76129	1.73985	1.83592	1.09085	2.82579	2.64847	2.18269	1.26303	1.60881	1.52607	1.29866	1.5656	1.75702	2.05658	1.52105	2.85798	1.09085	3.17951	1.33914	2.01792
CD14	6.66007	6.93593	6.46597	5.64904	5.51317	6.26847	6.69139	6.31506	5.04089	5.60229	5.61941	5.68173	5.88655	5.67044	4.89093	7.49193	6.50446	6.04221	10.5479	6.85562	8.86499	4.90497	7.12722	6.98162	7.71473	6.69181	6.90941	7.59163	7.69898	5.86691	5.72028	6.15279	5.45746	6.27687	6.38785	5.40088	4.61058	4.95745	5.25437	6.09571	5.70708	5.68004	7.63873	4.7339	6.85848	4.27128	7.62848	5.15866	5.60407
CD160	1.62293	1.58496	2.5509	1.13093	2.20789	2.01792	1.20789	1.1635	2.1375	2.28096	2.29866	1.07724	0.378512	1.37295	2.18903	2.33628	1.89142	3.29866	1.46467	2.12102	5.43796	0.695994	-0.184425	0.863938	0.650765	1.14405	1.73985	0.411426	2.3505	1.26303	1.52607	2.50589	0.748461	1.31615	2.29572	0.790772	3.08236	3.98094	0.918386	3.21257	1.63227	2.21412	1.80323	1.82782	2.37295	1.7137	3.36597	1.83592	1.02148
CD163	5.83517	4.7845	4.38336	4.69933	5.90014	5.848	4.37504	4.93404	3.76341	4.36457	5.22843	6.031	5.75542	4.03562	4.77558	5.92053	4.46271	4.46923	9.74519	5.38853	5.01212	5.34518	5.05268	4.62176	4.5735	5.20867	6.28947	4.53916	6.77228	3.51728	4.23266	3.26303	5.19022	5.56316	3.99729	3.67807	3.9644	4.3978	5.39883	4.95093	4.97315	4.39369	5.54473	4.67638	6.52685	3.1177	5.18943	3.93923	4.926
CD164	9.1846	9.36446	7.89057	8.74937	9.15543	8.42004	7.43754	8.78179	7.98111	6.59231	8.79941	8.10654	8.14445	8.14093	8.3802	8.8849	7.9716	8.30063	9.49879	8.10371	8.84078	7.85119	8.36724	8.26355	8.95484	7.97825	8.87363	8.60444	8.25006	7.98482	8.13761	8.22487	8.38957	9.33943	9.11416	8.07098	8.55628	8.61556	8.54392	7.96803	8.29301	8.38262	8.88722	7.78503	8.97891	7.56887	8.89803	7.75602	8.66288
CD19	1.62293	1.58496	2.03562	1.13093	1.41143	1.9855	1.20789	1.9782	1.22651	1.76553	1.5509	1.07724	2.36177	1.37295	1.774	3.55827	2.25399	3.14731	2.30451	2.27202	3.02148	2.19849	0.604071	1.73552	1.9486	1.39506	2.60881	0.978196	2.91839	1.60881	2.73118	3.0018	1.4957	2.37295	3.08576	1.68706	3.28244	3.0036	1.82375	3.24489	2.21723	2.5008	2.66221	2.42761	2.63691	1.37295	3.08066	2.91648	2.01792
CD1A	1.62293	1.58496	1.54597	1.13093	1.41143	1.52105	1.20789	1.1635	1.22651	1.65992	1.5509	0.739848	2.36177	1.7866	1.49057	2.33628	1.04264	1.43829	0.863938	1.15056	1.53107	0.695994	-0.184425	0.863938	0.650765	0.526069	0.584963	0.411426	1.45943	0.879706	0.815575	1.83592	0.748461	1.31615	1.33342	0.790772	1.26303	1.07724	0.485427	1.14405	1.26303	1.46467	1.1635	1.52105	1.18903	1.02148	1.27501	1.1177	1.02148
CD1D	2.52857	2.33914	1.7137	1.13093	1.41143	1.52105	2.14078	1.1635	1.22651	1.65992	2.62059	1.81558	0.378512	2.59455	1.49057	2.33628	1.07724	1.43829	2.90111	1.15056	3	0.970854	0.678072	0.863938	2.11437	1.32193	1.33914	0.831877	1.45943	0.879706	0.815575	1.83592	0.941106	1.31615	1.18269	0.790772	1.53605	1.01436	1.54597	1.28096	1.42223	1.46467	1.73985	1.52105	1.63691	1.32769	2.17632	1.1177	1.02148
CD2	1.62293	2.07724	1.54597	1.13093	1.41143	1.52105	1.20789	1.1635	1.22651	1.65992	1.5509	2.07724	0.378512	0.948601	1.49057	3.07211	1.04264	1.43829	1.43829	1.15056	3	0.695994	-0.184425	0.863938	0.650765	0.526069	0.847997	0.422233	1.45943	0.879706	0.815575	1.83592	0.748461	1.31615	1.18269	0.790772	1.26303	1.01436	0.485427	1.14405	1.26303	1.46467	1.1635	1.52105	1.63691	1.02148	2.77821	1.1177	1.02148
CD209	3.75168	1.58496	1.54597	2.61589	3.82985	1.52105	1.20789	2.75702	1.22651	3.28096	2.46728	2.95047	3.68482	2.59455	1.49057	1.02148	1.5509	2.12102	6.13709	3.21878	6.08789	2.69599	3.0197	2.95047	2.65992	3.57531	3.62059	3.44626	4.83592	2.89724	4.20477	5.25361	2.33628	5.79779	2.5008	0.895303	5.34483	4.92172	2.89142	1.14405	1.97085	2.87184	2.67582	1.90304	2.63691	1.02148	2.28096	4.83491	1.02148
CD22	6.50144	9.05412	4.18745	6.85997	7.15634	6.17373	4.0268	4.6241	4.81455	2.88753	3.29719	2.07724	3.36317	4.10936	6.19042	5.83794	3.38543	6.01569	3.48027	3.37851	5.49217	3.40599	5.13668	2.68257	6.97911	2.67356	6.87823	5.57319	5.80993	4.21878	4.11187	3.03034	6.27854	8.24636	7.27146	4.79129	6.60348	6.56575	6.26303	4.93452	5.39232	5.07211	3.15218	2.29572	5.33664	1.98914	6.5659	4.21335	6.35896
CD24	8.21859	7.73417	8.53566	7.93487	8.38793	8.73081	7.74477	8.21573	7.57153	8.82579	8.40348	5.29902	7.5529	7.96769	7.02326	8.25035	6.61294	7.72935	8.30948	7.15472	6.02081	8.18701	6.08937	7.9578	8.09951	8.60977	7.89857	7.00079	7.97894	7.82286	5.93263	7.42761	6.1637	5.61383	5.3194	6.52779	6.95128	6.73132	7.63292	7.7019	7.1234	5.32265	7.94942	8.50331	8.43054	9.52669	6.69864	7.15462	6.51096
CD244	1.62293	2.43829	2.62293	3.67469	1.41143	1.52105	2.40599	2.17313	4.2555	3.41819	3.54597	3.19219	2.9486	4.43162	3.77505	3.55827	1.80735	3.5097	2.89724	3.12433	4.56255	3.43696	1.4489	1.64616	1.99639	2.81762	1.80323	1.61353	3.76553	2.61117	4.5404	3.51349	3.44095	3.06867	2.4489	2.01078	4.05224	4.23036	2.69377	3.60644	3.79494	2.55827	2.46467	4.22574	2.04963	3.40871	3.47768	3.36877	1.02148
CD247	2.12763	3.58976	2.89918	2.89336	3.48156	3.36457	3.02857	2.84197	2.48543	2.14405	1.88362	3.57894	0.378512	3.37295	2.7761	3.07211	2.65535	3.46074	3.20163	2.75275	4.97177	2.23573	2.82171	2.66903	2.57046	2.41954	2.79494	2.42223	3.63227	2.65535	3.31325	2.41684	2.69377	2.76977	1.94486	2.9241	3.83086	3.81967	2.8953	3.29425	3.26153	2.75061	2.34483	3.1375	3.37295	3.0036	4.04789	3.74739	2.82579
CD27	2.51096	1.58496	2.21101	1.13093	1.41143	2.93923	1.20789	3.10098	1.22651	1.65992	1.5509	0.739848	0.378512	0.948601	1.49057	2.75061	1.04264	1.87184	3.27202	1.71809	3.7148	2.10434	1.66448	1.34483	2.27798	1.65992	2.60644	1.5656	1.45943	1.07724	0.815575	1.83592	0.765535	2.01078	1.74846	1.30451	2.1635	1.01436	1.53605	1.14405	2.0072	1.46467	1.1635	1.52105	3.51096	1.02148	3.29278	1.1177	3.18903
CD274	4.1811	3.6311	4.03738	3.45286	3.14893	5.41684	4.34199	3.75702	3.98641	3.32193	4.50716	3.8846	3.36317	3.37295	1.49057	3.07211	3.37712	3.83996	3.50335	3.41278	4.56438	2.47768	2.69153	2.22651	2.99458	2.85997	2.9279	2.78241	3.06867	2.53605	1.65992	3.07211	1.9782	2.75702	2.82579	3.74953	2.45154	3.07724	2.85798	3.83794	2.57289	2.94298	3.24793	2.96532	4.2211	2.25399	3.98641	2.96901	3.18903
CD276	7.96492	7.13689	6.61794	6.52513	6.76315	8.37213	7.03903	6.77241	6.37226	7.43471	7.69843	6.37452	6.49233	6.5691	6.72955	8.40152	6.82248	6.3773	8.44133	6.41819	7.00461	6.23419	6.0217	6.13134	6.82146	6.82273	6.93958	6.63038	6.22997	6.24774	5.96371	6.48929	5.81121	6.16993	5.92884	5.69321	6.00585	6.86406	6.73782	6.83592	6.03144	5.96993	7.83321	6.62848	7.65105	6.68285	6.70819	6.16611	6.60407
CD28	1.62293	1.58496	1.54597	1.13093	1.41143	1.52105	1.20789	2.02148	1.22651	1.65992	1.88362	1.49057	3.68482	2.59455	1.774	3.07211	1.04264	1.63227	3.17951	1.69599	1.848	0.695994	-0.184425	0.863938	1.18269	0.526069	1.17632	0.411426	1.45943	0.925999	1.04963	1.83592	0.748461	1.31615	1.18269	0.790772	1.26303	1.01436	0.485427	1.14405	1.56071	1.46467	1.1635	1.52105	1.63691	1.15704	1.47508	1.1177	2.01792
CD34	2.41414	1.58496	2.07382	1.13093	1.41143	4.06437	3.39917	2.64155	1.59932	2.84398	2.29866	2.29866	3.36317	2.37295	2.51349	4.07211	2.28096	2.13422	3.87774	2.51349	2.41414	1.62293	2.69822	2.07039	3.36457	2.04264	2.15704	2.4957	2.57531	3.19692	1.39506	2.46989	2.38957	2.81967	2.11437	1.85997	1.56071	1.75275	2.08406	2.30451	1.56071	1.51602	1.1635	1.52105	3.05137	1.02148	2.21101	1.85599	3.18903
CD36	4.15218	4.55827	5.43029	4.50906	4.44493	4.30012	3.8268	5.54071	5.06566	4.93734	5.22843	5.39883	4.53294	3.10936	4.27798	4.92029	5.0365	4.35332	8.8241	3.98094	3.5741	5.1811	4.12267	4.01703	5.15906	4.96763	5.53916	4.58676	3.33914	4.5656	4.0009	5.63633	2.8679	5.40293	4.25172	3.94392	3.95884	5.04789	5.39266	4.84197	5.05615	4.82426	5.22149	5.55551	5.69488	5.49153	4.24489	4.03738	3.8268
CD3D	2.80529	4.0036	1.54597	2.47768	3.34625	2.77821	1.20789	3.61824	1.22651	1.65992	1.5509	1.81558	2.9486	2.78869	1.49057	4.65764	1.9855	3.71039	4.65191	3.09424	7.49593	0.695994	1.18903	2.12763	2.90881	2.45154	3.28392	2.96901	2.58976	2.23879	2.76553	3.59096	1.58496	3.35755	2.80735	1.54102	3.23419	2.48285	1.47508	2.03562	2.36737	1.46467	2.65306	1.52105	4.57471	1.02148	5.61971	1.75275	2.01792
CD3E	3.27501	3.59813	1.54597	1.18903	3.23113	2.926	1.20789	2.65535	1.22651	1.65992	1.61824	2.29866	2.9486	0.948601	1.49057	3.07211	2.20477	4.24108	3.99277	2.8339	6.70293	1.18269	1.08406	1.95977	3.39094	2.43029	3.02857	2.9486	1.84398	2.30451	2.69822	2.52356	2.27798	3.16511	2.9855	1.64155	3.48929	3.41549	2.81762	1.96717	2.5435	1.46467	2.45418	1.97453	4.29939	1.02148	5.64818	2.58976	2.34199
CD3EAP	3.92884	3.70598	3.99639	3.57531	3.86196	4.30889	3.76553	4.15704	4.12598	4.86592	3.82069	3.81352	5.61088	4.69488	4.19061	4.65764	4.01167	3.82883	3.95884	4.15462	4.09592	4.12598	4.18745	3.84298	3.24945	3.28983	3.8885	3.56803	4.17792	4.19692	4.12681	4.83643	4.0993	4.10434	4.24184	3.41143	3.85898	4.33414	4.03122	4.01257	4.40667	3.71149	3.62877	4.47119	3.95791	4.5552	4.11853	4.0505	5.26679
CD4	6.7003	5.82553	6.40786	6.01167	5.91121	5.27761	5.19692	6.20105	5.15421	5.1014	5.29756	4.70099	5.53294	5.14527	5.27798	6.92041	6.18606	6.68818	8.84721	6.12474	7.94369	4.88411	6.10622	5.69572	7.38137	6.58286	6.71781	6.5941	6.09149	5.59276	4.95047	5.67412	5.55121	6.96428	6.18884	5.95861	5.55367	6.37678	5.68902	5.98482	5.35438	5.59425	6.6565	5.47962	6.98185	5.03342	7.48744	5.51001	5.74685
CD40	4.86196	4.42021	3.98277	3.25399	4.52231	4.09761	3.92884	3.81044	1.71809	2.59694	3.10434	3.81352	4.17073	2.11103	1.774	4.21023	3.4019	3.23419	4.65249	3.26454	5.38024	2.47508	2.66903	3.36177	3.24336	3.46205	4.07724	3.60526	3.29719	3.10098	1.82782	3.77505	2.86196	3.65535	3.34908	2.71149	2.71149	2.22033	2.23573	3.23419	1.96347	3.34767	3.03386	2.68257	3.05137	1.02148	3.63923	2.9279	4.34127
CD40LG	2.852	1.58496	1.54597	1.93734	1.54102	1.52105	2.61353	1.1635	2.47249	1.65992	1.5509	2.29866	0.378512	2.11103	1.49057	3.75061	1.83996	2.74631	2.11437	1.93734	3.45943	1.53605	0.495695	1.78241	2.32769	2.25399	2.17313	0.411426	1.45943	1.7137	2.37573	2.0321	0.748461	1.79909	2.12763	1.60881	2.53854	2.50589	1.23879	1.14405	2.0072	2.0321	1.91073	2.74201	2.63691	1.81558	3.19061	1.83592	1.02148
CD44	10.4545	10.2732	9.557	10.1757	10.2903	12.8185	9.63289	10.6355	7.80896	7.87977	11.1466	6.76792	6.31723	5.62059	6.74497	12.2288	5.7498	6.86678	10.5577	5.58135	8.45084	6.16872	6.58406	8.55754	10.4035	7.32697	10.1252	8.77726	6.6153	6.12866	5.30488	9.51223	6.69223	9.44845	7.7849	6.98037	7.63001	7.9331	8.10889	7.18507	6.74698	6.83618	10.6723	5.39815	11.103	5.02503	8.31433	6.0505	6.8134
CD45R0	7.45204	6.78346	6.50224	6.77083	6.34784	6.73836	5.33521	6.56484	5.20203	4.38336	6.03914	5.01525	4.53294	5.74201	5.61677	7.43696	6.17453	6.69794	8.3776	6.13996	8.67257	4.96301	5.67948	6.06005	7.48688	6.57909	7.36746	6.47687	6.37156	5.77136	4.94439	5.94486	5.49185	7.50478	6.48462	5.25285	5.95163	6.3535	5.96324	5.95722	5.71891	5.59335	6.88838	5.61353	7.44344	4.41007	8.04598	5.55182	6.14832
CD45RA	3.20789	1.58496	3.52231	1.13093	1.41143	2.02857	1.20789	2.75702	2.5656	1.65992	1.5509	0.739848	0.378512	1.7866	1.49057	2.75061	1.04264	1.65535	4.13093	1.69153	2.93357	0.695994	0.948601	1.09761	3.38543	2.488	1.66903	2.19849	1.45943	2.0635	0.815575	1.83592	1.25096	1.31615	1.18269	0.790772	1.26303	1.04963	1.59932	1.14405	1.70487	1.46467	1.1635	1.52105	2.63691	1.02148	1.926	1.1177	1.60407
CD45RB	4.97407	5.13463	4.76182	4.42358	4.34767	5.57198	3.7366	3.39506	2.10769	3.1811	3.9982	2.81352	2.36177	3.488	3.36036	5.14282	3.49953	4.70266	6.00944	3.75596	6.30232	2.05658	3.09592	3.21101	4.98778	3.98641	5.22766	4.16591	3.80839	2.83592	2.60644	3.58496	3.04439	5.80555	4.72356	2.81147	4.67582	4.46074	2.72683	4.09845	3.07553	3.24945	4.08321	2.53605	4.85848	1.27501	5.41752	3.39917	1.60407
CD46	8.42303	9.43954	8.03628	8.77896	8.66345	8.92321	8.06797	7.98544	8.30716	8.49169	8.15553	8.2666	8.28198	8.14093	8.424	8.20994	8.34935	8.27803	8.3231	8.17866	8.01486	7.88716	8.03579	7.837	8.56224	7.87842	8.24489	8.05794	8.18448	8.296	7.55559	7.50803	8.17622	8.76335	8.72618	7.55697	7.79935	8.67292	8.54028	8.45344	7.94498	8.04843	7.8431	8.05961	7.99367	8.12531	8.399	7.74987	8.83283
CD48	5.04396	3.36737	1.54597	3.58976	3.52857	3.6017	1.80735	3.68706	2.1375	2.28096	2.10434	1.49057	3.94767	3.10936	2.7761	5.07253	2.03914	4.35544	5.36317	3.7761	6.73023	1.05658	1.38405	2.75489	4.60881	2.5656	4.53667	3.56316	1.45943	2.52356	1.26903	1.83592	1.88362	2.9222	2.23879	1.926	2.50843	1.9855	1.46467	1.14405	2.16993	1.46467	2.60407	1.76977	4.37295	1.02148	5.43229	1.1635	3.0197
CD5	1.62293	1.58496	1.54597	1.13093	1.41143	1.52105	1.20789	1.1635	1.22651	1.65992	1.5509	1.49057	3.94767	1.7866	1.49057	1.02148	1.47508	2.32769	2.48285	1.15056	2.9241	1.33914	1.4957	3.04089	2.04264	1.25096	1.72683	2.24489	1.45943	0.879706	1.37851	1.83592	0.748461	1.31615	1.23879	1.12433	1.70929	1.44361	2.05311	1.14405	1.26303	1.9855	1.1635	1.52105	2.04963	1.02148	2.55582	1.39506	1.02148
CD53	7.99101	7.95728	7.09677	7.34021	6.66718	7.21665	7.06749	7.11832	6.38681	5.46891	6.95582	6.1643	5.61088	6.09149	6.79025	8.14282	6.94732	7.6527	9.45442	6.7447	8.90222	5.69042	6.27314	6.12743	7.89585	7.37834	8.17542	7.18923	6.86962	6.37121	6.28614	6.65893	6.16048	8.09624	7.71994	5.45681	6.73606	6.94099	6.70901	6.73566	6.12102	6.37834	7.32193	6.17433	7.70217	5.38957	8.68233	6.26078	6.80038
CD55	4.70321	5.95791	4.29866	4.96023	5.41481	5.74604	4.63575	4.39094	4.51979	4.71809	3.61941	4.07639	3.94767	4.83238	4.43829	4.21023	5.69822	6.07425	4.76288	5.46695	5.26716	5.1811	5.25701	4.83794	4.92647	5.78842	5.20828	5.29939	5.58195	5.35544	4.91791	4.52732	5.50653	6.10119	6.01903	5.35332	5.60021	6.12391	5.10936	5.66021	5.46205	5.37365	5.42257	5.73118	5.0955	4.76553	5.55857	5.48123	4.10685
CD58	6.97315	7.16591	6.23055	6.55888	6.53885	7.8212	6.0365	6.72219	5.68145	4.68706	6.99107	4.88411	5.88655	5.24717	5.23496	7.78391	5.27612	5.56285	7.43688	5.64357	6.66064	5.17552	5.16269	5.66107	6.74658	5.67835	6.73335	6.2294	5.62848	5.24184	5.18587	5.63488	4.96394	5.83517	5.60259	5.87209	5.68061	5.6401	5.52826	5.53947	5.12805	4.86096	6.94778	4.98823	7.19071	5.2149	6.20574	4.90881	5.852
CD59	12.2673	10.7796	11.0505	11.1345	11.0789	12.3095	10.783	11.0739	10.2579	10.0926	11.48	10.342	10.495	10.0166	10.0973	11.9727	10.566	10.5001	11.6704	10.2781	10.4181	9.9305	10.4494	10.3987	10.3765	11.0484	10.9246	10.6815	10.8544	10.1972	10.0924	10.7467	10.324	9.96379	10.2217	10.5528	9.99376	10.3421	10.0784	10.8948	9.90962	9.93718	11.5202	10.4215	11.7989	9.27699	10.1957	10.4787	10.2975
CD6	2.96717	1.58496	4.15218	2.05311	2.65535	3.68706	1.99277	3.19535	1.22651	3.46728	1.88362	1.49057	0.378512	2.95791	2.18903	3.07211	3.17473	4.44294	3.88947	3.49185	4.33842	3.5472	4.30816	3.27798	4.4614	4.14323	3.62644	2.66903	2.93734	3.90207	2.9982	1.83592	2.66221	2.42223	3.51728	2.67129	1.33342	3.30012	2.97085	2.854	2.42761	3.45154	3.71699	3.59694	3.75168	3.41549	4.37643	2.89142	2.34199
CD7	1.94486	2.58976	2.03562	1.3505	1.41143	3.17951	1.20789	1.1635	1.22651	1.65992	1.5509	0.739848	0.378512	0.948601	1.49057	1.02148	1.23266	2.44361	2.29278	1.68257	3.89336	0.695994	0.163499	1.7137	2.14405	0.992768	2.10434	0.411426	1.45943	0.879706	0.815575	1.83592	1.11103	1.31615	1.33342	0.790772	1.46467	1.852	1.41143	1.14405	1.26303	1.46467	1.73552	1.52105	2.04963	1.02148	2.5509	1.1177	1.02148
CD70	1.62293	1.58496	1.54597	1.13093	1.41143	1.52105	1.20789	2.17313	1.22651	1.65992	1.5509	0.739848	0.378512	0.948601	1.49057	1.02148	1.04264	1.43829	0.863938	1.15056	1.53107	0.695994	-0.184425	0.863938	0.650765	0.526069	0.584963	0.411426	1.45943	0.879706	0.815575	1.83592	0.748461	1.31615	1.18269	0.790772	1.26303	1.01436	0.485427	1.14405	1.26303	1.46467	1.1635	1.52105	1.18903	1.02148	1.27501	1.1177	1.02148
CD74	11.9525	11.2254	9.88159	9.98051	10.404	11.7727	9.36912	10.5358	7.35253	7.85231	10.4631	8.56327	8.09101	7.82668	8.20721	12.2696	9.14715	11.3338	12.0025	9.72977	12.7977	6.98778	8.2854	9.55413	10.6699	10.5336	11.4149	10.2967	9.74952	8.34061	7.54404	8.80858	8.05344	11.306	10.3897	9.17857	9.01544	9.57798	7.09244	9.69103	7.28799	8.80142	10.2772	7.33932	11.724	5.20633	11.8971	8.91689	7.72642
CD79A	1.62293	1.72683	1.54597	1.13093	1.41143	1.52105	1.20789	1.1635	1.22651	1.65992	1.61824	0.739848	3.36317	1.7866	2.51349	3.07211	1.04264	1.43829	1.81147	1.15056	2.25096	0.695994	-0.0144996	0.863938	2.20477	0.992768	2.33914	0.85599	1.45943	0.879706	0.9855	1.83592	1.54597	1.98914	2.02148	0.790772	1.95233	1.33914	1.69599	1.14405	1.26303	1.46467	1.1635	1.52105	1.18903	1.02148	1.73985	1.1177	3.34056
CD79B	2.94486	2.41954	3.86691	1.4489	1.41143	2.81762	1.85997	3.17313	2.13093	2.37295	1.5509	1.81558	0.378512	2.78869	1.49057	3.75061	2.35614	2.74846	2.19535	2.13093	3.73769	1.95606	1.19535	1.05658	2.75275	1.29278	2.34767	0.650765	2.85798	2.1177	2.03562	2.86196	1.29866	1.62761	2.14405	1.40054	3.6893	1.01436	1.33914	2.88947	2.44626	1.46467	1.52105	1.57046	3.05137	1.73118	3.30451	3.15056	2.60407
CD80	2.94486	2.68257	1.54597	1.13093	2.37016	2.59455	2.44361	2.58736	2.71589	2.95977	1.5509	1.07724	3.36317	1.7866	1.774	4.07211	1.34483	2.29866	2.70044	2.72683	3.77294	1.01436	0	1.31034	1.80735	1.59455	1.53107	0.411426	1.45943	1.02857	0.941106	2.56071	1.42761	1.31615	1.57046	1.01436	1.26303	1.33914	0.485427	1.21412	1.46989	1.46467	1.32193	1.85997	2.04963	1.02148	2.9542	1.1177	2.01792
CD81	12.3532	11.8195	11.529	11.7382	12.2	12.5166	11.5338	12.0343	10.8383	11.3557	12.067	11.1375	11.0284	10.977	11.247	12.4966	11.4818	11.45	12.0848	11.0127	11.7258	10.952	11.4364	11.5655	12.1387	11.4027	12.1532	11.7966	11.5859	11.1282	10.9559	11.6969	11.3334	11.9669	11.463	11.1588	11.5336	11.8084	11.5862	11.5887	11.2852	11.2125	12.3037	11.3082	12.1999	10.9429	11.7248	11.3124	11.4983
CD82	6.25833	6.80748	4.58676	6.12288	6.15927	6.56682	4.88313	5.46761	4.67073	4.52982	5.91217	3.57894	4.53294	4.54288	5.91839	6.65735	5.37921	5.68229	6.3443	4.24641	5.25399	4.53854	5.41785	4.97636	6.58782	5.26379	6.35966	5.38647	4.57168	4.7339	4.31832	4.33771	5.49057	7.06932	6.4065	5.51412	5.7366	6.05007	5.9528	5.20281	5.04439	5.52513	5.87652	4.57894	6.0054	3.64616	5.84875	5.24031	5.63372
CD83	6.87467	8.83491	7.35993	7.05897	6.40871	9.0502	8.36737	6.83314	6.89324	7.59268	7.08545	7.55252	6.91767	7.02614	6.54797	8.94524	7.71486	7.3505	8.31728	7.25758	8.78562	7.40718	7.24574	7.91779	7.48808	7.39309	7.51144	8.35085	7.87067	7.03078	7.40778	7.47395	6.88655	7.35394	6.34287	7.52356	7.22342	7.28919	6.74079	7.85006	6.70058	7.04407	6.779	7.34749	7.97596	7.17881	6.70446	7.70722	5.82629
CD86	5.13011	4.64097	4.20085	4.02768	4.26228	4.59096	2.57046	3.92125	3.04963	2.70708	4.61941	3.9514	4.36317	3.69488	4.58256	6.10811	3.92979	4.66789	6.33378	4.08491	5.8525	2.9486	3.60999	4.39643	5.4522	4.91648	5.68426	4.07211	4.65821	4.09761	2.76341	3.18587	3.61824	4.76022	4.49953	3.49185	3.5472	3.85997	3.46336	3.41278	2.89724	3.6241	4.2765	3.08406	4.85848	2.33056	5.58586	3.37434	4.71973
CD8A	2.32193	1.58496	3.15218	2.80116	2.4489	4.51223	2.7866	2.35896	2.68032	4.24489	2.46728	3.19219	3.94767	3.488	2.51349	3.55827	3.63459	4.22342	2.99095	3.74953	5.73227	3.0036	3.13586	3.29425	0.650765	3.78555	1.86394	3.51854	3.02503	3.58976	2.59694	2.95791	2.926	1.31615	1.18269	1.43296	1.26303	1.01436	2.14405	4.14975	2.73769	2.1375	2.62994	3.94017	3.75168	3.53232	4.02148	3.5097	4.60407
CD8B	1.62293	1.58496	1.54597	1.9782	1.73118	2.76553	1.20789	2.27202	1.66448	1.65992	1.5509	1.81558	2.36177	2.37295	1.49057	2.75061	2.57531	2.0036	1.29866	2.62527	3.73769	1.60407	1.35614	1.25701	0.650765	0.925999	2.29866	2.01792	2.25096	1.8953	1.20163	2.66903	0.879706	1.62761	1.18269	1.65535	1.53605	3.33628	1.73118	1.89142	1.26303	1.61824	1.35614	2.06005	2.63691	1.02148	1.80323	2.73552	1.02148
CD9	10.2379	10.694	7.54936	9.8052	10.0546	8.72843	7.56697	9.24498	8.28522	7.00079	9.1336	7.52521	7.36308	7.90153	9.19881	9.58654	7.34554	8.94301	8.76881	7.65163	8.83169	7.18804	7.54605	7.79695	10.26	7.17682	9.8157	8.94694	7.80394	8.18046	7.55359	8.02403	8.88722	10.4064	10.065	8.20114	10.1256	9.81962	9.85577	7.77413	9.56638	8.39008	9.1062	7.87756	9.09553	7.30442	9.382	7.96792	9.78391
CD96	4.69933	3.853	2.62293	2.7866	4.12516	5.15704	2.87578	3.07895	2.88557	3.7137	1.88362	1.49057	2.9486	2.78869	2.51349	4.21023	2.68482	4.14649	3.904	3.54597	6.81506	2.73985	1.40054	2.18903	2.99458	2.80323	3.5656	2.49057	1.80735	2.49313	2.85599	2.44626	1.82782	2.72683	2.67129	2.03562	3.43029	2.11437	2.21101	2.25399	2.43563	2.29572	2.89724	3	4.2211	2.12102	5.48446	2.70487	1.02148
CD97	5.38957	6.95931	4.46858	5.0751	6.33038	4.95513	3.19219	4.81044	3.78764	2.59694	4.50716	2.95047	0.378512	3.8748	3.99729	6.45088	4.08406	5.53543	6.47021	4.28244	6.35456	2.29572	3.74524	3.8679	5.70708	3.61353	5.74873	4.95373	4.13504	4.4522	4.14078	3.62994	4.33842	6.55873	6.37365	4.56803	5.91672	5.98755	4.70266	4.16672	4.83086	4.28466	3.91648	3.05311	5.98185	2.04614	6.23324	3.84197	4.47832
CD99	11.1647	10.6674	10.5021	11.2301	11.6688	12.0759	10.5082	11.5123	9.1995	9.45668	12.0221	8.34979	8.87879	8.52587	9.08218	11.9618	9.535	9.5751	11.3183	8.67402	9.47713	7.82349	8.7184	9.96301	11.1253	10.1916	11.4344	10.6963	9.39169	8.30834	7.61853	9.82553	9.20967	9.9306	8.63517	9.51964	9.87549	9.33992	9.91648	9.68456	8.09935	8.55922	11.3743	8.64515	11.782	7.58082	9.25415	8.65044	8.3319
CDH5	4.09677	3.36597	3.849	4.15623	4.05311	4.74685	4.62761	4.15462	4.09085	4.0009	3.9982	4.39849	5.17033	4.59515	4.77558	5.96	4.61824	4.0009	5.79649	4.82883	4.75542	3.74739	4.25399	3.89336	4.77294	4.43363	5.01436	4.10182	4.41414	4.14241	4.37434	4.15381	3.72574	4.10098	4.31397	5.23036	3.39643	3.38543	4.97039	4.73498	4.93357	3.75489	4.38681	4.05224	4.80581	3.89239	4.39712	4.45615	5.30451
CDKN1A	7.59268	6.70598	5.62352	6.76129	6.3658	8.78908	7.95861	6.52669	5.43329	6.0505	7.88631	5.46923	4.53294	5.34234	5.36036	8.72202	5.05615	5.23419	7.74584	5.63459	5.9305	5.1375	5.22265	6.49617	5.68342	5.73525	6.03628	5.66789	5.33342	4.86987	6.49729	6.3443	4.9397	4.95699	4.0036	6.74066	4.68762	4.55397	5.80839	6.11645	5.08704	5.81455	8.66217	5.48864	8.27515	5.33271	5.33271	5.37816	4.34127
CEACAM1	1.62293	1.58496	2.22959	1.13093	1.41143	2.5435	2.48543	1.53605	2.88557	2.32193	1.5509	0.739848	2.36177	0.948601	1.774	2.75061	2.76553	3.56194	2.31615	2.8679	3	1.51096	0.584963	1.89918	2.76553	0.933573	1.98914	0.411426	1.70487	1.7137	2.46728	3.44626	1.01436	2.89142	2.68257	2	2.21412	2.18587	1.54597	2.95977	3.26604	3.12598	2.25701	2.60644	2.63691	2.43029	4.1177	2.9982	1.02148
CEACAM6	1.62293	1.58496	1.54597	1.13093	1.76129	1.52105	1.20789	2.5656	2.20789	1.8679	1.5509	0.739848	2.9486	0.948601	1.774	3.33485	2.21101	2.56071	1.82782	1.18269	1.53107	0.963474	1.03562	0.863938	2.03562	0.526069	1.34483	0.411426	1.45943	1.53605	1.79077	1.83592	0.918386	1.31615	1.88753	1.58015	2.85997	2.9222	0.485427	1.47508	1.42761	2.08746	1.66903	2.28688	1.63691	1.02148	2.32481	1.1177	1.02148
CEACAM8	1.62293	1.58496	1.54597	1.13093	1.41143	1.52105	1.20789	1.1635	1.29866	1.65992	1.5509	0.739848	0.378512	2.11103	1.49057	1.02148	1.04264	1.43829	0.863938	1.15056	1.53107	0.695994	-0.184425	0.863938	0.650765	0.526069	0.757023	0.411426	1.45943	0.879706	0.815575	1.83592	0.748461	1.31615	1.18269	0.790772	1.26303	1.01436	0.485427	1.21412	1.26303	1.46467	1.1635	1.52105	1.18903	1.02148	1.27501	1.1177	1.02148
CEBPB	7.4733	7.59701	7.38612	7.46352	7.82763	6.79935	7.98863	7.87738	6.89591	7.06426	7.94503	8.0387	7.77248	7.23898	7.86987	8.71627	7.61419	7.59529	8.76042	7.89603	8.02387	7.3936	7.66327	8.28346	8.3856	7.29747	8.74745	8.04565	7.61309	7.26059	7.8458	7.86227	7.48398	8.24346	7.30551	7.27202	7.53931	7.60199	7.54295	7.80181	7.74725	8.00523	8.72622	7.50787	7.93381	7.35623	8.43892	7.47078	7.57365
CFB	5.22766	4.91791	4.82833	4.24869	4.77663	6.12081	4.1416	4.96394	4	4.14323	5.05224	4.53605	4.94813	4.03562	3.89045	6.36527	4.45878	4.62293	6.55995	4.44758	5.88679	3.93357	4.5008	4.18745	4.14241	4.94767	5.17353	3.86096	5.91504	4.06867	4.13175	4.66278	4.79546	4.32769	3.85898	3.20789	3.29425	4.0009	3.29572	5.09001	3.7366	3.9241	4.83744	4.49633	5.54288	2.99277	4.73552	3.72901	3.71918
CFD	3.55949	3.3978	4.25927	3.53854	4.08491	4.89385	3.32193	3.78764	4.27873	2.76765	1.5509	2.81352	3.36317	2.95791	3.36036	3.55827	3.77716	3.95047	4.84499	4.06781	5.80787	3.58015	3.13258	2.91839	3.60526	4.38267	4.50016	3.54967	4.64328	3.25701	3.01257	4.25323	2.82171	5.64472	4.22419	2.93168	4.34483	4.84499	3.61824	4.69766	3.21257	3.35755	4.28318	4.18587	3.85898	3.40735	4.06005	4.19456	1.02148
CFH	6.30012	7.03914	6.19948	5.68089	5.96855	7.10497	5.71315	5.98914	6.4933	5.90521	6.13052	7.48615	7.49241	5.87529	6.02326	6.68117	5.99458	5.71507	9.75268	6.80439	7.23764	4.66562	6.2604	6.74093	5.65105	8.23988	7.54319	7.61758	7.68643	4.95931	5.16068	7.23285	6.85711	6.08428	5.45943	4.39575	4.64904	4.74416	5.75355	7.30725	5.08576	6.19594	6.05745	6.91073	7.32724	4.62176	5.46793	5.37434	5.99639
CFI	8.36045	6.2292	6.62234	7.48792	7.1127	8.39793	5.93428	8.74806	5.54782	5.0492	9.32409	4.53605	4.53294	3.10936	3.89045	8.92541	4.58316	3.94017	8.00405	4.12516	5.88191	3.87578	4.91217	5.26978	5.18864	5.62527	7.28411	5.72083	5.73742	2.65992	3.5008	6.31216	3.23879	4.38819	3.52356	3.54473	2.7866	4.07211	4.67976	5.3565	2.71149	2.97636	8.69262	4.47768	8.81932	2.49057	4.81865	3.3147	3.18903
CFP	1.62293	2.75275	2.93734	1.51602	1.66448	2.47249	3	1.1635	2.37295	2.76765	1.5509	2.29866	2.9486	2.95791	2.51349	2.33628	3.98003	3.46205	4.09677	3.40735	2.70929	2.49313	2.1177	3.08066	4.04701	2.21412	3.61824	2.78869	3.51349	3.13093	3.10434	4.04701	2.14405	2.43563	2.53854	1.79077	3.24489	4.52293	2.54844	3.54597	3.08236	2.0036	2.13093	2.82985	2.85798	3.12102	3.37573	2.73552	2.34199
CHUK	7.45607	8.11343	6.77939	7.40054	7.49394	8.38033	7.05355	6.9279	7.35535	7.30615	7.44733	7.24003	7.57259	7.10066	7.61662	7.693	7.25475	7.31388	7.41836	7.2078	6.83807	7.12298	7.15015	6.88435	7.51167	7.08279	7.67327	7.10936	6.97957	7.18488	6.6907	6.81224	7.19466	7.60992	7.36396	6.95652	7.18239	7.7387	7.1417	7.52521	6.86344	6.8226	6.82566	7.39506	7.24098	7.0468	7.26725	7.00315	7.43688
CIITA	2.5656	2.37573	1.54597	1.65076	1.83996	3.38681	1.20789	1.79494	1.22651	1.65992	2.62059	0.739848	0.378512	0.948601	1.49057	3.92029	1.04264	1.85997	3.61117	1.20163	3.76871	0.695994	-0.184425	1.60881	1.54102	1.95233	1.62293	1.51602	1.73118	0.879706	0.815575	1.83592	0.748461	1.62761	1.18269	0.790772	1.26303	1.01436	0.555816	1.14405	1.26303	1.46467	1.1635	1.52105	3.05137	1.02148	3.31179	1.1177	1.60407
CISH	2.11437	1.58496	2.20789	1.20163	1.86394	2.3505	1.20789	1.1635	1.22651	1.65992	2.46728	0.739848	2.9486	0.948601	2.51349	1.02148	2.32769	2.97636	3.19219	3.07382	4.17073	2.0635	2.51602	2.6017	3.44228	1.48027	2.5656	2.0635	2.61353	2.35614	3.92695	1.83592	2.72901	3.79805	2.61589	2.40599	3.60763	3.76977	2.4957	1.14405	3.15704	2.61824	3.92315	2.5656	3.22033	2.47768	3.02503	1.1177	3.0197
CLEC4A	5.04832	5.55796	5.61176	4.98641	5.26153	5.93334	4.75328	5.24793	5.01881	5.32157	4.25172	4.53605	4.68482	4.91695	4.77558	6.33539	5.15866	5.07168	6.19751	4.98277	5.54844	4.02857	4.47054	4.79857	5.6985	4.88166	5.29205	4.75168	4.92458	4.91217	4.0036	4.24565	4.92172	5.33378	4.69488	4.27053	4.41414	5.68032	3.91552	5.23343	4.58316	3.74631	4.12598	4.66789	4.90929	4.83996	4.65191	4.27128	5.0635
CLEC4E	4.7703	5.20984	5.94111	3.73118	5.19653	4.42089	3.53232	3.73552	2.5435	3.78555	3.10434	2.81352	4.36317	4.83238	3.51223	4.45088	4.16752	4.64559	4.87184	5.05007	4.41346	3.28244	2.35896	4.337	6.13566	3.43962	5.30049	4.98823	3.72901	4.72356	3.90497	3.83491	3.35614	3.5509	3.3147	3.14731	5.60703	4.49697	4.15947	3.8125	4.55459	2.62293	4.2426	3.60644	5.33664	2.23573	4.97682	3.13093	3.8268
CLEC5A	5.02414	2.93357	1.54597	1.13093	2.86592	3.13422	1.20789	1.1635	1.22651	1.65992	1.5509	1.07724	2.36177	0.948601	1.49057	6.24241	1.04264	1.43829	5.38509	1.76553	1.53107	0.695994	-0.184425	2.35332	3.44758	1.42761	2.81762	1.5509	1.45943	0.879706	0.815575	1.83592	1.86394	1.31615	1.79077	0.790772	1.26303	1.24489	0.748461	1.79909	1.26303	1.46467	1.25701	1.52105	5.0054	1.02148	1.27501	3.36177	1.02148
CLEC6A	1.62293	1.58496	1.54597	1.13093	1.41143	1.52105	2.02857	1.1635	1.22651	1.65992	1.61824	0.739848	0.378512	1.7866	1.49057	1.02148	2.32769	2.56071	2.17313	1.29866	3.80735	1.57046	0.226509	1.89142	2.17313	1.98914	1.91073	0.704872	1.45943	2.18587	0.815575	1.83592	1.75275	1.31615	2.08746	1.69599	1.53605	1.9222	1.51602	1.14405	2.09424	1.46467	1.1635	2.08066	1.18903	2.22959	1.85599	1.926	1.02148
CLEC7A	6.6605	7.82553	6.07168	5.08789	5.95652	6.30049	5.49378	5.47021	4.59932	3.64386	5.36352	5.46923	4.53294	4.31107	4.36036	7.85904	4.53792	5.93428	8.0608	6.06695	6.64962	3.41278	3.08066	5.98755	6.97636	6.03056	6.23419	5.89772	6.1336	4.59574	2.64386	4.8166	5.23955	5.62994	5.72438	4.31034	5.16672	5.44923	3.65764	5.926	4.0018	3.9279	5.0955	3.42895	5.93381	3.18745	6.88545	3.99729	5.01926
CLU	5.6311	5.5097	4.53107	4.80529	5.05745	7.31777	5.03738	4.5601	3.6893	3.10601	5.31976	3.39917	4.36317	1.7866	3.51223	6.10811	3.39643	3.3978	4.14812	2.74201	3.72247	2.31034	2.71589	3.32769	3.58976	2.72901	3.65764	3.33628	4.2817	2.96532	2.75702	4.54288	3.24336	3.93546	2.60644	2.76977	3.89724	3.21101	2.65076	4.08661	2.5656	2.40599	5.57713	2.94298	5.0955	2.24184	2.91839	2.65076	2.82579
CMKLR1	5.19731	5.83643	4.66959	5.11686	5.45615	5.53481	3.9241	4.97499	3.36737	4.71315	4.34199	3.07724	4.82273	3.10936	3.89045	5.60851	4.43162	3.65076	7.61736	4.40599	4.34625	3.15381	5.07082	5.23534	5.92647	4.58616	5.56163	5.13175	4.69209	4.2891	2.37016	4.1102	3.0321	4.24565	4.47379	4.38267	3.00899	3.32193	3.20477	3.36177	3.62293	3.38543	3.38267	3.65535	5.37295	2.90304	4.83845	3.05137	4.10685
CR1	3.75168	6.13976	4.88753	5.33342	5.04045	3.85	2.37573	2.10434	3.97177	1.65992	1.5509	1.07724	3.36317	3.78764	3.36036	3.55827	3.26903	3.91839	7.69891	3.26454	3.48543	2.80735	3.64616	2.79494	4.95	3.73769	4.48156	3.90689	3.36177	3.4489	2.36737	3.02503	4.49825	5.49185	5.42895	3.08916	4.40122	3.95977	3.95884	2.05311	4.11686	2.79701	2.4489	1.74416	3.85898	1.46989	5.3726	3.33914	4.774
CR2	1.62293	1.58496	1.54597	1.13093	1.41143	1.52105	1.20789	2.17313	1.22651	1.65992	1.61824	0.739848	0.378512	0.948601	1.49057	2.33628	1.04264	1.43829	0.863938	1.15056	1.53107	0.695994	-0.184425	0.863938	0.650765	0.526069	0.584963	0.411426	2.76553	0.879706	1.20163	1.83592	0.748461	2.21412	1.18269	0.790772	2.53854	1.9222	0.485427	1.89142	1.26303	1.46467	1.1635	1.52105	1.18903	1.02148	1.27501	1.1177	2.01792
CRADD	5.82197	7.0705	5.96301	6.0492	6.18824	7.12928	6.05723	5.60555	5.56468	5.89482	5.42694	5.01525	5.0635	4.99729	4.94533	5.96	5.13791	5.50398	4.765	5.23036	5.03298	5.05224	5.05224	4.80271	5.52419	4.9905	5.33271	5.28873	5.12474	5.08151	4.64443	4.67582	5.41481	5.73579	5.65277	5.2604	5.36107	5.54504	5.26828	4.98641	5.25437	5.12763	5.58736	5.37955	5.63604	4.9982	5.47054	5.25965	6.47849
CSF1	6.00854	6.76699	5.06178	5.82858	6.28059	7.19436	5.58376	6.11478	4.91121	4.27352	6.18031	4.81352	4.68482	4.54288	4.64962	6.94028	4.44692	5.31868	6.47606	4.43095	6.09466	4.28466	4.28318	5.30268	6.47638	4.87381	6.54998	5.37573	5.16993	4.18269	4.19219	4.98914	5.40293	6.55198	5.9674	4.76607	5.48027	5.42459	5.49217	5.03826	4.58796	5.12681	5.67356	3.67469	6.46058	3.5373	5.90328	4.34554	5.10643
CSF1R	5.71562	5.94953	5.50112	5.47249	5.22689	7.21053	4.43363	4.70708	4.67243	5.64039	5.38509	4.07639	5.36317	4.54288	4.43829	5.87971	5.18903	5.23764	6.30104	4.61294	5.43296	4.0993	4.46989	4.72083	6.11562	5.40871	5.78267	4.68538	4.94205	4.37365	3.37573	4.90929	4.35403	6.05788	5.49217	4.39575	4.37434	5.36457	4.63807	4.62117	4.14405	4.69711	5.48188	4.49889	5.63604	3.82375	6.06372	4.21878	4.97315
CSF2	1.62293	1.58496	1.54597	1.13093	1.41143	1.52105	1.20789	1.1635	2.62293	1.65992	1.5509	0.739848	0.378512	0.948601	1.49057	1.02148	1.04264	1.43829	2.43563	1.15056	1.53107	0.695994	1.64616	0.863938	2.10098	0.526069	1	1.31034	1.45943	1.28096	0.815575	1.83592	2.16672	1.31615	1.65535	0.790772	1.26303	1.01436	1.25701	1.14405	1.26303	1.46467	1.1635	1.52105	1.18903	1.02148	1.27501	1.1177	2.01792
CSF2RB	4.11437	4.80064	4.62176	3.5097	3.54102	4.04439	2.48543	3.27202	2.88557	3.32193	3.29719	2.29866	3.68482	4.03562	2.51349	4.75061	3.71039	3.43696	6.28281	4.0063	5.25058	2.04614	2.85798	3.76341	5.06178	4.09508	4.0635	4.09508	3.52857	3.53232	1.98185	2.98914	2.53356	4.42358	3.98459	3.22651	2.80116	3.07724	2.30159	2.73769	3.98732	2.54597	4.20789	2.79701	4.2211	2.20477	5.35544	1.55582	2.01792
CSF3R	6.64918	6.92208	7.07071	5.86443	6.39077	6.78031	5.30743	5.45121	5.33521	5.23802	5.52638	3.49185	5.94813	4.54288	4.58256	6.70473	4.73552	5.33199	7.3996	5.12763	6.35931	3.76129	4.55949	5.25776	7.06037	5.38198	6.11228	5.84574	5.49121	5.2149	4.29425	4.60822	4.82477	6.61721	5.79468	4.37295	5.60851	5.68032	4.87676	5.0343	5.27202	4.43763	5.27389	4.21179	6.26059	3.90111	6.73701	4.01792	4.926
CTLA4-TM	2.16672	1.58496	1.54597	1.13093	1.41143	1.59455	1.20789	1.1635	1.22651	1.65992	1.5509	0.739848	0.378512	0.948601	1.49057	2.75061	1.04264	1.43829	1.70929	1.35614	3.11603	0.695994	-0.184425	0.863938	0.650765	0.526069	0.584963	0.411426	1.45943	0.879706	0.815575	1.83592	0.748461	1.31615	1.18269	0.790772	1.26303	1.01436	0.485427	1.14405	1.26303	1.46467	1.1635	1.52105	2.04963	1.02148	2.28688	1.1177	2.01792
CTLA4_all	2.852	2.3978	1.54597	2.05311	1.86394	1.52105	1.20789	1.1635	1.22651	1.65992	1.5509	1.49057	0.378512	0.948601	1.774	3.33485	1.38957	2.04614	2.76765	3.31615	4.51475	0.695994	0.163499	1.31034	1.9782	0.695994	0.613532	1.29866	1.45943	0.895303	0.871844	1.83592	0.782409	1.72683	2.09085	0.790772	1.26303	1.01436	1.13093	1.14405	1.26303	1.46467	1.33342	1.52105	3.37295	1.02148	3.86691	1.1177	1.02148
CTNNB1	10.624	10.5932	10.2354	10.6023	10.7621	9.86703	10.312	10.7594	10.2696	10.0998	10.7327	10.6567	10.4426	10.6175	10.5966	10.9587	10.3748	10.2306	10.6435	10.3008	10.3919	10.4265	10.5782	10.6918	10.9551	10.4231	10.6438	10.6487	10.6115	10.5427	10.5982	10.7412	10.5893	10.65	10.5123	10.0929	10.5856	10.5691	10.6816	10.3878	10.5872	10.6913	10.7522	10.7088	10.5854	10.7852	10.4205	10.4169	10.8855
CTSC	7.99107	7.39154	6.74214	7.43296	6.91109	7.48631	6.24031	7.35059	6.21471	5.80632	7.39558	6.73971	6.78934	6.6946	6.45713	8.09032	6.9743	7.54805	10.8758	6.98459	9.49981	6.36159	7.31343	7.34616	8.71521	8.0359	8.68975	7.83219	7.43929	6.56194	6.23285	6.98299	6.56041	8.15497	7.47078	6.97292	6.74322	7.02547	7.14558	6.98755	6.89373	6.73213	7.7699	6.62191	8.42181	6.07895	8.94193	6.49745	7.01903
CTSG	1.62293	1.58496	1.54597	1.13093	2.69153	2.76553	1.20789	1.1635	1.22651	1.65992	1.5509	1.81558	2.9486	0.948601	1.774	1.02148	1.04264	1.43829	2.26604	1.15056	1.53107	0.695994	0.0565835	0.863938	1.51602	0.632268	0.584963	0.411426	1.45943	1.28096	0.941106	1.83592	0.748461	1.31615	1.18269	0.790772	1.27501	1.01436	0.485427	1.14405	1.26303	1.46467	1.1635	1.52105	1.18903	1.02148	1.27501	1.1177	1.02148
CTSS	9.0263	8.26346	7.95158	8.31098	8.09956	8.04095	6.83845	7.96475	6.84373	6.59619	7.48244	6.71094	7.11801	7.18011	7.23477	8.89515	7.50112	8.03897	10.8487	7.43904	10.2992	6.46074	7.42978	7.33548	9.08924	8.0713	9.73726	8.64451	8.20521	7.16892	6.57607	7.3285	6.90869	8.79529	7.97848	6.68566	7.67419	7.78385	6.98834	7.50637	6.96451	6.99537	7.80297	6.67327	8.62099	5.98641	9.32836	6.77162	7.18893
CUL9	6.59828	7.04253	6.48945	6.6427	6.88179	7.11749	7.50954	6.36177	6.82426	7.71418	5.74039	5.95117	6.1179	6.07318	6.38024	5.99842	6.78594	6.27929	5.82782	6.40054	5.63372	6.49825	6.63285	6.60955	6.13545	5.95954	6.01346	6.49985	6.19849	6.34837	6.18785	5.99571	6.02835	5.98185	6.02392	5.46663	5.87873	6.76288	6.72451	6.34216	6.14098	6.36562	5.66107	6.33575	5.80607	6.20183	6.21626	6.37121	5.71946
CX3CL1	8.22891	6.96798	8.76271	8.87879	8.07017	8.34123	9.17385	9.27324	9.55082	10.336	8.58988	9.53757	9.41295	9.93242	9.12112	9.74201	8.6084	8.52947	7.55098	9.63094	8.93227	9.87278	9.10179	9.31132	7.92938	8.20158	8.1871	9.01686	8.50645	9.22574	9.84032	9.48363	8.61677	7.12877	8.17802	8.79552	9.01909	8.41895	9.44203	8.73911	10.0894	9.75148	9.0989	10.078	8.3226	10.1205	8.71733	8.87873	10.4484
CX3CR1	8.70054	9.19982	8.8453	7.77709	6.18765	8.47654	6.90533	8.23266	7.19594	7.27491	7.63292	6.66178	6.5331	7.4025	7.47581	8.49869	8.00506	8.43342	9.57507	6.89506	10.1042	6.23439	7.4888	6.36912	8.16807	9.13873	8.20036	8.97757	7.83517	7.77472	6.35913	9.07532	7.38258	9.22901	8.63912	5.23726	8.03171	7.45894	7.19387	7.41844	6.58767	7.54357	7.18031	7.16259	8.12794	6.47719	9.21434	6.66092	7.78725
CXCL1	1.62293	2.93546	1.82375	2.07382	2.28392	1.79077	3.80941	1.40599	2.67356	1.65992	5.20438	3.81352	4.82273	3.24793	4.09761	4.33557	2.21723	2.27798	4.40599	1.848	2.44626	1.79494	1.70487	2.10769	2.34483	1.65535	3.82782	1.41143	2.78869	1.76129	3.32048	2.40599	2.37573	1.5656	2.07382	3.64847	2.41143	1.45418	2.53854	3.37156	2.09761	3.9222	2.25096	1.72683	2.04963	1.97453	2.06695	2.47249	3.0197
CXCL10	4.47703	2.89336	1.54597	2.24184	2.16672	3.12763	1.20789	3.88557	1.51096	1.65992	5.13052	2.49057	2.9486	3.10936	1.49057	4.07211	3.25096	5.96185	5.88313	4.86096	10.066	0.695994	2.98185	1.94486	2.34767	2.80323	3.68594	3.01078	2.40599	0.879706	3.13093	4.0781	0.748461	2.06005	1.77821	0.790772	3.21568	2.40871	1.02857	1.95977	1.26303	2.54597	2.21723	2.13422	4.80581	1.02148	7.94568	2.19219	1.02148
CXCL11	3.23726	1.58496	1.54597	1.13093	1.41143	1.52105	1.51602	1.65992	1.22651	1.65992	2.10434	3.49185	2.9486	2.78869	1.49057	3.75061	2.26303	3.26903	3.90593	2.67582	5.89845	0.695994	-0.184425	1.02857	0.669027	0.526069	1.63227	1.23879	1.45943	0.879706	0.83996	1.83592	0.748461	1.31615	1.18269	0.790772	1.26303	1.01436	0.485427	1.14405	1.26303	1.46467	1.1635	1.52105	2.85798	1.02148	5.23228	1.1177	1.02148
CXCL12	6.99526	6.94965	7.17123	6.89239	7.32445	8.26007	6.47476	6.95257	6.7174	7.43513	7.09845	7.06921	7.03551	6.85387	6.9046	8.37985	7.20438	7.3166	9.49959	7.89827	8.32409	6.56499	7.10685	7.66555	7.48679	8.07484	7.94128	8.25347	7.24888	7.34501	6.45861	7.0781	6.33002	7.04963	6.67934	6.54566	6.27761	7.07959	6.59395	7.3117	6.24413	7.00439	7.1036	7.02603	8.26547	7.05756	7.77169	6.48091	7.00776
CXCL13	2.04264	1.58496	1.54597	1.39506	1.41143	1.52105	1.20789	1.53605	1.22651	1.73552	1.5509	0.739848	0.378512	0.948601	1.49057	2.33628	1.65535	1.43829	2.87774	2.07382	6.13996	2.15704	1.23266	1.79494	2.46467	2.09085	2.53605	0.992768	1.61353	2.22651	0.815575	1.83592	2.52857	1.31615	1.18269	0.790772	1.53605	1.01436	1.75702	2.28096	1.26303	1.46467	1.1635	1.52105	2.63691	1.07724	4.89433	1.1177	1.02148
CXCL2	5.71836	8.15795	7.62841	7.74846	8.67423	7.77103	8.29802	8.36172	6.23802	6.47037	7.57833	5.66164	6.64847	5.3726	4.7137	6.03584	5.9814	5.47962	7.85866	6.43129	6.42021	5.28133	5.02104	6.49937	8.64728	6.77202	7.70065	6.64717	5.73715	5.19417	6.93981	6.77149	4.09001	5.58616	3.9364	5.80271	5.41718	5.10852	5.9486	7.0258	5.43363	6.19279	8.18066	5.47444	5.47735	5.81788	5.79546	5.89942	4.82629
CXCL9	3.79181	1.58496	2.13093	1.13093	1.63227	1.52105	1.20789	4.02059	1.5656	2.22342	2.9982	0.739848	0.378512	2.37295	1.774	2.75061	1.75702	4.03474	4.84649	3.74201	8.19205	1.17632	0.863938	1.53605	2.05311	3.79494	2.5008	1.90304	1.45943	1.84398	0.815575	1.83592	1.35614	1.9222	1.18269	0.790772	1.26303	1.46467	0.739848	1.82375	1.26303	1.46467	2.22342	1.52105	3.63575	1.02148	6.67271	1.85997	1.02148
CXCR1	1.62293	1.58496	3.774	1.13093	3.54102	1.52105	1.20789	2.75702	2.88557	1.65992	1.5509	0.739848	0.378512	1.37295	1.49057	3.33485	2.21101	1.94111	2.24489	2.33628	1.53107	0.695994	1.03562	2.33914	3.19692	1.74416	1.98185	2.72683	1.45943	2.62059	1.88362	1.83592	0.748461	2.06005	1.63691	1.19535	3.21568	1.01436	1.56071	1.14405	3.851	1.46467	1.72683	1.52105	2.63691	1.40054	4.09508	1.1177	1.02148
CXCR2	2.03562	2.9982	4.01792	1.41143	3.57773	2.10098	1.95233	2.68032	2.68257	2.34199	1.88362	1.49057	3.94767	4.24717	2.7761	4.07211	2.43563	2.30451	2.96347	2.67356	2.03914	0.695994	1.45418	2.69377	4.16269	2.0635	3.1635	3.46205	2.06695	3.32193	2.86394	2.48285	1.35614	3.19377	2.46989	1.32769	4.8515	1.84398	1.848	2.27202	4.22805	1.46467	1.23266	1.852	3.22033	1.04264	3.89821	2.43563	2.82579
CXCR3	1.62293	1.58496	1.54597	1.13093	1.41143	1.52105	1.20789	1.1635	1.22651	1.65992	1.61824	1.49057	2.36177	1.37295	1.49057	3.33485	1.04264	1.43829	0.863938	1.15056	3.84499	0.695994	-0.184425	0.863938	0.650765	0.526069	0.584963	0.411426	1.45943	0.879706	0.815575	1.83592	0.748461	1.31615	1.18269	0.790772	1.26303	1.01436	0.485427	1.14405	1.26303	1.46467	1.1635	1.52105	1.18903	1.02148	1.95977	1.1177	1.02148
CXCR4	8.68029	8.01341	6.56925	7.64313	8.03782	7.37877	5.43962	7.01156	5.39985	5.30159	6.22824	6.29921	5.88655	5.89627	5.80503	8.74483	5.87799	6.85786	8.26449	6.82769	7.94468	5.48736	5.55059	7.94737	8.95457	6.34323	8.69178	7.69209	6.55275	5.84122	5.68874	5.28983	5.31433	6.96521	6.56955	6.98755	6.82744	6.77255	5.98868	5.05572	5.68846	5.73091	6.21626	5.26416	7.99949	4.58256	8.03138	5.35614	6.32283
CXCR6	3.35896	1.58496	1.54597	1.13093	2.59216	2.17951	1.20789	1.1635	1.22651	1.65992	1.5509	0.739848	0.378512	0.948601	1.49057	4.21023	1.36177	3.32193	3.27798	1.70929	5.03694	0.695994	-0.0291463	0.863938	2.17313	0.799087	2.04614	1.8953	1.45943	0.879706	0.815575	1.83592	0.918386	1.31615	1.5008	0.790772	1.26303	1.22033	1.22033	1.14405	1.26303	1.46467	1.93734	1.52105	3.05137	1.02148	4.3147	1.1177	1.02148
CYBB	8.77564	8.7271	7.66654	7.90304	7.69676	8.18066	6.6907	7.60244	6.82043	6.18349	7.59216	6.39866	6.61102	6.59515	6.76022	8.40152	7.33976	7.70708	9.84529	7.33771	9.4288	5.94883	7.00944	6.86728	8.52572	7.92979	8.44402	7.59492	7.31007	6.84097	5.76633	6.87455	6.34713	8.49233	7.78326	6.10434	6.9735	7.18616	6.84787	7.3699	6.27128	6.56285	7.36929	6.62117	8.31325	5.73904	8.73057	6.72397	7.03023
DEFB1	1.62293	1.58496	2.03562	1.13093	1.76129	1.76553	1.29278	2.08066	1.88753	1.65992	1.5509	0.739848	0.378512	2.11103	1.774	1.02148	1.15704	1.4489	0.910733	1.27501	1.53107	0.695994	-0.184425	0.863938	0.650765	0.575312	0.704872	0.411426	1.45943	0.879706	1.37295	1.83592	0.748461	1.31615	1.18269	0.790772	1.70929	1.24489	0.485427	1.14405	1.26303	1.46467	1.1635	1.52105	1.63691	1.02148	1.68706	1.1177	2.01792
DEFB103A	1.62293	3.58976	1.54597	1.13093	2.10769	2.91648	1.20789	1.1635	1.22651	1.65992	1.5509	0.739848	0.378512	2.95791	1.49057	2.33628	1.9486	2.91456	1.926	1.60407	2.73769	1.10434	0.526069	0.963474	1.02148	0.526069	1.46989	0.411426	2.17951	1.11103	2.67807	2.59932	1.28688	2.95047	1.91456	1.23266	3.01078	2.65992	1.5008	2.9486	1.26303	1.95233	1.1635	1.52105	2.37295	1.10434	2.79286	2.98732	1.02148
DEFB103B	3.0036	3.0054	1.54597	1.76977	1.41143	3.50208	1.20789	3.90977	2.62293	1.65992	1.5509	1.07724	0.378512	2.11103	1.774	2.33628	2.34483	2.22033	1.48543	2.26303	1.53107	0.695994	0.111031	0.863938	2	0.773996	2.14078	0.411426	1.45943	0.879706	0.941106	1.83592	1.21412	1.31615	1.98914	1.0072	1.26303	1.65992	0.485427	1.14405	1.29278	2.27798	2.53854	2.58736	2.37295	1.76129	1.73552	1.25096	1.60407
DEFB4A	1.62293	1.58496	1.54597	1.13093	1.41143	1.52105	1.20789	1.53605	1.22651	1.65992	1.5509	0.739848	0.378512	1.37295	1.49057	2.75061	1.04264	1.67356	0.863938	1.15056	1.53107	0.695994	-0.184425	0.863938	0.678072	0.526069	0.584963	0.411426	1.45943	0.879706	0.815575	1.83592	0.748461	1.31615	1.18269	0.790772	1.43829	1.82375	0.485427	1.14405	1.26303	1.46467	1.1635	1.52105	1.18903	1.02148	1.27501	1.1177	2.01792
DPP4	4.29131	3.09085	3.27501	2.94111	3.10098	5.13217	1.53107	1.58015	3.58376	2.10434	3.69042	1.81558	2.36177	2.95791	2.51349	3.07211	2.70929	2.91456	5.28318	2.42761	3.28244	3.24641	2.53107	2.42492	3.45549	2.34483	3.47249	2.93546	3.06867	3.50716	2.7866	3.0268	2.51854	3.43829	2.7761	3.28244	3.20633	2.96162	3.09424	3.05658	2.32481	3.09255	3.27053	3.20477	4.57471	3.22342	3.32769	2.09424	1.02148
DUSP4	4.06781	2.73985	4.02326	3.55336	3.42761	3.54473	4.12598	4.5373	3.96625	5.55428	5.25172	3.57894	4.36317	4.54288	3.64962	5.45088	4.27798	3.97453	4.25248	4.66221	4.80787	4.57289	2.73335	5.51948	3.81455	5.02459	3.24641	3.37573	4.25852	4.0321	3.36177	3.74524	3.70819	2.41954	3.16672	5.55459	3.42223	3.68145	3.9514	4.88313	4.02591	4.37921	4.93216	4.53854	5.44361	4.18666	3.97728	3.61941	2.82579
EBI3	3.64501	4.20945	3.69265	2.27202	2.61117	4.50843	1.20789	2.41414	3.86493	3.65992	2.62059	0.739848	3.36317	1.37295	2.18903	3.55827	2.22033	2.99458	3.61353	2.86196	4.15785	2.91839	1.40599	2.85798	4.06523	3.25399	4.08746	2.9782	2.86394	3.36317	2.69153	2.64386	2.38681	3.04789	2.90111	2.03562	2.5656	2.95047	3.64962	2.96162	2.47249	2.76765	3.27798	2.15704	3.75168	1.02148	4.28021	3	1.02148
EDNRB	7.87036	6.63038	7.268	7.71843	7.15168	6.83845	8.02508	7.21082	7.80555	7.59231	7.89373	7.47476	7.99243	7.6886	8.2884	8.35782	8.54059	8.15406	8.00876	8.01067	7.78162	7.33825	8.14898	7.5043	8.91079	7.93298	8.21757	7.93434	7.78267	7.78908	8.03859	8.11145	7.39635	8.4154	6.48285	7.93623	8.1981	8.3987	8.63049	8.05745	7.79357	7.82795	6.60689	7.88722	7.98778	7.40293	8.24103	8.44104	9.03025
EGR1	5.50048	7.85568	6.21276	6.40378	4.79546	6.62191	8.0838	6.15947	6.24127	7.91683	5.44725	6.19219	6.31723	5.34234	6.09719	8.49869	5.39232	5.13791	7.17592	6.48059	6.53807	5.51096	5.68257	8.7384	7.49386	5.17353	6.31488	7.58451	6.0663	5.52042	6.89978	6.78673	5.92291	6.79051	4.56682	6.56879	5.94837	4.3427	4.58496	6.12102	5.94181	7.88307	7.25304	5.97682	6.52685	5.66278	5.95745	5.47897	6.34092
EGR2	4.07468	5.90111	3.41278	3.63575	2.79077	4.22728	6.1266	3.71809	4.06953	5.16752	3.75702	3.57894	5.17033	3.10936	4.36036	7.37981	3.0072	3.30159	6.2211	3.41143	6.5452	3.67356	2.58496	7.29802	5.71809	3.46858	4.99005	5.7126	3.81044	2.51349	4.10434	5.14934	3.26003	6.33521	2.08066	4.04701	4.64731	2.85	2.11103	3.60881	3.08576	6.88484	5.22304	3.29572	5.2211	3.12763	4.92077	2.91073	3.71918
ENTPD1	5.0148	5.4138	4.96301	4.73715	4.30597	6.26285	4.58436	4.38957	4.42291	4.58015	4.8212	3.19219	5.0635	4.43162	4.58256	5.39438	4.36317	4.04789	5.50557	4.08066	4.44493	3.28096	2.9782	2.81147	4.69655	4.08746	3.68594	3.87381	3.79805	3.94767	2.85798	3.55949	3.32625	4.32625	4.31687	2.94111	3.46467	4.66334	3.81352	4.12928	3.22497	3.09085	2.95047	3.64847	4.63633	2.9241	4.89288	3.33628	4.41143
EOMES	1.62293	1.58496	1.54597	1.61824	1.95606	1.52105	1.20789	2.34199	1.22651	1.65992	1.5509	1.07724	0.378512	0.948601	1.49057	2.75061	1.04264	1.43829	2.56316	1.15056	2	0.695994	-0.184425	0.863938	1.81147	0.526069	1.88362	0.411426	1.45943	1.15704	1.52607	1.83592	1.57531	1.53605	2.08746	0.790772	1.85997	1.01436	0.641546	1.14405	1.26303	1.46467	1.1635	1.52105	1.63691	1.02148	2.17632	1.1177	1.02148
ETS1	7.3067	7.06792	6.78738	6.72806	6.6017	7.86938	6.78254	6.90448	6.65492	6.11998	6.6014	6.07682	6.40752	6.38767	6.04832	7.42291	6.19594	6.04111	8.09824	6.32409	7.29085	5.99209	5.98891	5.56529	6.75876	6.71534	6.82731	6.41532	5.78503	6.01926	5.8339	5.74308	5.83895	6.12039	6.00988	5.89288	5.27501	5.75141	6.29701	6.23151	5.95466	5.79338	6.30524	6.10182	7.17013	5.66619	6.90977	5.70293	6.61897
FADD	3.84398	4.09001	3.42626	3.14241	3.19219	4.22419	2.68032	3.91169	3.27501	2.41954	3.29719	2.81352	2.9486	3.69488	2.9982	4.21023	3.27947	2.81558	3.44493	3.14078	2.72247	3.31615	3.24031	2.53356	3.42089	3.37712	3.21412	2.82782	2.66903	2.35896	1.926	3.08576	3.52482	3.28836	3.56803	2.69377	2.41143	3.28244	3.70708	3.67129	3.02326	3.15866	3.08916	2.96901	3.51096	2.75702	3.33771	2.65076	3.47897
FAS	6.22959	2.854	4.03738	3.73118	3.82985	4.63923	3.02857	3.17313	2.62293	3.12928	4.34199	2.95047	2.36177	1.37295	1.49057	5.27389	2.78241	2.99458	3.47379	2.35614	3.70929	2.11437	2.34199	2.19849	2.43829	2.61117	3.5472	2.852	3.33914	2.48543	3.05658	3.20477	1.93357	2.38681	2.04614	2.03562	2.55827	3.23266	2.21412	2.4957	2.09424	2.07039	3.6792	2.49057	4.57471	1.60407	2.92979	2.9486	1.60407
FCAR	1.62293	1.58496	1.54597	1.13093	1.41143	1.52105	1.20789	1.1635	1.22651	1.65992	1.5509	1.07724	2.36177	0.948601	1.49057	1.02148	1.04264	1.43829	0.863938	1.15056	1.53107	0.695994	-0.184425	0.863938	0.650765	0.526069	0.584963	0.411426	1.45943	0.879706	0.815575	1.83592	0.748461	1.31615	1.18269	0.790772	1.26303	1.01436	0.485427	1.14405	1.26303	1.46467	1.1635	1.52105	1.18903	1.02148	1.27501	1.1177	1.02148
FCER1A	3.75168	1.58496	1.54597	1.83996	2.76341	2.72465	1.20789	3.56438	1.22651	1.65992	1.5509	1.07724	0.378512	0.948601	1.49057	3.07211	1.91839	2.10434	5.44626	3.24184	2.80735	0.910733	-0.184425	2.69822	2.46989	3.81455	2.19219	3.28688	1.45943	1.68706	0.815575	1.83592	1.22651	2.08746	2.40054	0.790772	1.53605	2.14405	0.85599	1.14405	1.44361	1.68706	1.88753	1.52105	4.44361	1.02148	1.86394	1.1177	1.02148
FCER1G	6.90677	6.76129	6.29536	7.11447	5.97039	6.3147	5.01391	6.15765	5.19377	5.46793	6.18031	4.73985	5.17033	5.14527	4.51223	7.70466	5.36982	6.43996	8.59044	5.93026	8.37243	4.35685	5.64414	5.61471	7.15462	6.08916	7.06199	6.46989	6.4082	4.88801	5.05224	5.51916	4.72192	6.89603	6.27612	5.13791	5.62936	5.20633	5.54813	5.79207	4.98368	5.337	6.4957	5.17473	6.65105	4.01792	7.34917	5.01033	5.22843
FCGR1A/B	4.75756	4.19456	4.22574	3.63575	3.22188	3.87086	5.59604	3.94673	3.90593	3.02326	4.58316	2.95047	4.53294	3.37295	3.77505	4.83794	4.19928	4.12433	6.10413	3.6241	5.22265	2.74416	2.57289	1.88362	3.37851	3.72356	4.37226	3.75061	3.3505	2.64847	3.74846	3.10936	2.9241	4.30012	4.32481	2.23266	2.95233	3.42492	3.80219	4.24793	3.7148	3.51475	4.69153	3.22033	4.29939	3.05832	5.82655	3.38681	3.8268
FCGR2A	7.33378	7.59507	6.14507	6.39746	6.54535	6.95722	5.58616	5.93829	5.04352	4.25399	5.94134	5.19219	5.17033	5.46009	4.58256	7.46475	5.69321	6.39883	9.04289	6.61589	8.21844	4.42089	6.33521	6.96809	8.08422	6.2589	7.44882	6.72996	6.75288	5.29939	5.02768	4.98185	5.61471	6.60363	6.07746	5.80787	5.19495	6.08449	4.99865	5.854	5.70349	5.49249	7.04865	4.88606	7.0955	3.67469	7.93858	5.18982	5.34092
FCGR2A/C	7.75929	7.35429	6.1811	6.95524	7.0082	7.48527	5.64731	6.4949	4.9528	3.94298	6.28633	5.68173	5.53294	4.78764	5.74497	7.51869	6.10119	7.10077	9.19234	6.74376	8.71246	4.80787	6.46532	7.14303	8.26875	6.67129	7.86053	7.15866	7.39111	5.87283	5.33807	5.44989	5.62264	7.0119	6.78044	6.13648	5.95187	6.66605	5.21762	6.56925	6.04745	5.91289	7.39146	5.57984	7.70217	4.37712	8.37972	5.41109	5.97315
FCGR2B	4.02059	3.75916	2.26604	4.04614	3.61589	4.47832	2.65764	2.8339	2.79286	1.774	2.75702	5.51412	3.36317	3.488	3.36036	4.45088	3.23113	4.15218	5.99684	5.18468	6.66775	2.78031	4.34696	4.84097	3.61824	4.92695	6.39695	5.72083	5.07682	3.0268	2.9486	3.74631	4.10936	5.73931	4.38336	3.28392	3.28096	4.93546	2.58496	4.65478	3.13258	4.1102	3.9991	4.11187	4.75168	1.02148	4.82018	2.97636	1.60407
FCGR3A/B	8.46021	8.30273	7.98778	7.40965	7.38828	7.43979	6.14507	7.9528	7.06856	5.58616	7.58759	5.24679	6.75542	7.23074	6.04832	8.22622	6.87381	7.96636	10.5319	7.47776	10.3765	5.9191	7.91624	7.72083	8.83434	8.02042	8.32899	7.45162	8.24812	7.23276	6.53341	7.30943	6.06889	8.76315	8.35337	6.66349	7.19957	7.60962	6.88387	7.0797	7.03639	6.32535	8.81801	6.38422	8.53896	5.31651	9.09995	5.54844	6.64847
FCGRT	9.15563	8.487	7.8375	8.33338	8.71603	9.12951	7.83952	8.26838	7.14078	7.81121	8.3447	7.72062	7.85493	7.02614	7.658	9.05883	7.9655	7.76832	10.5318	7.64875	9.09336	7.11915	7.83883	8.26247	9.34061	8.43029	9.36674	8.55432	7.76971	7.46752	6.91636	7.98601	7.53419	8.85552	8.09677	7.37434	7.82864	7.79701	8.13335	7.97785	7.15046	7.4847	8.64494	7.66548	8.6248	6.98948	8.71548	7.50811	7.63372
FKBP5	9.14799	10.2537	7.90002	8.88591	9.86009	9.41244	7.92255	7.79129	7.55566	7.20389	7.90117	7.62622	8.62987	6.59515	7.98482	8.87461	7.65885	8.8609	8.14705	7.85922	5.45615	7.49745	6.26003	7.2982	8.69248	7.11603	9.74692	6.68818	8.5385	6.92979	6.99899	5.13299	7.48896	9.382	8.7707	8.28156	7.3458	9.39703	8.73176	8.22391	7.89742	7.8899	8.31515	7.84153	8.82591	6.9607	9.45434	7.87627	8.1637
FN1	7.55228	6.92244	6.87246	7.22419	7.34891	7.47452	6.91133	7.78051	7.08598	6.60199	8.36637	7.83162	8.04958	7.01659	7.38024	9.51205	7.09434	6.94638	10.4273	7.31207	7.84574	6.83883	6.82439	6.78751	8.17268	8.02674	7.55129	7.50756	7.36606	6.76129	6.64212	7.1334	7.43496	6.67849	6.75087	6.21607	6.16591	6.46875	7.46336	7.62768	7.36089	6.91946	8.50668	7.59268	8.80935	7.10297	7.40582	6.51617	8.78391
FOXP3	1.62293	2.17632	2.35896	1.13093	1.41143	1.76553	1.29278	1.1635	1.22651	1.65992	1.61824	1.07724	2.9486	2.59455	1.49057	2.75061	1.04264	1.88362	1.62761	1.60881	3.20163	1.01436	0.0143553	0.863938	0.731183	1.26903	1.48027	0.411426	1.51602	0.879706	1.46989	1.83592	0.748461	2.06005	1.42761	0.790772	1.26303	1.9222	1.23266	2.47508	1.28688	1.46467	1.31034	1.54597	1.63691	1.02148	1.87184	2.19219	2.01792
FYN	10.4093	9.7755	9.65064	9.71297	9.86773	11.0408	9.51473	9.80096	9.30394	9.67812	9.77431	9.37138	9.35744	9.25944	9.45718	10.2222	9.98493	9.30759	9.11468	9.16098	9.16267	9.27254	9.41981	9.00865	10.1982	9.9419	9.7232	9.29712	9.31486	9.17428	8.87267	9.41633	9.29149	9.59277	9.14771	9.07119	9.35368	9.5076	9.70146	9.29023	9.38905	8.92437	9.66913	9.5113	9.7218	9.18866	9.39296	9.18866	9.6629
GATA3	1.62293	1.58496	4.35896	3.35332	1.41143	4.08661	1.20789	4.49442	4.62352	4.28096	1.5509	2.07724	2.36177	1.37295	1.49057	1.02148	2.43563	2.29866	3.05832	2.07382	3.06005	1.65076	0.85599	2.37573	1.79494	2.19535	2.91073	1.09761	2.76553	2.29278	3.94205	1.83592	2.17951	2.95047	3.23879	1.45943	1.26303	3.24336	1.9486	2.79701	1.85599	2.11103	2.38128	1.63227	2.37295	2.10434	2.35896	4.41954	2.01792
GBP1	8.0456	6.73539	5.03474	6.89069	6.28614	8.38832	5.17393	7.29306	4.57592	3.84097	7.87879	4.98368	4.17073	4.83238	4.43829	7.39438	4.77979	7.10287	7.2829	6.3535	9.48547	3.33771	4.58015	5.6761	6.3345	5.50494	6.80219	6.10518	4.58856	4.15137	4.14649	5.17113	4.21568	5.06824	4.51033	5.13504	4.54473	4.34483	4.95791	4.34837	4.65478	4.07125	6.90195	4.32337	7.19071	2.9542	8.05431	4.45483	4.26679
GBP5	1.62293	1.58496	1.54597	1.13093	2.37016	4.17951	1.20789	2.17313	1.22651	1.65992	3.20477	1.49057	0.378512	0.948601	2.51349	3.55827	1.73985	3.38128	2.88947	2.73985	6.51144	0.695994	-0.184425	1.13093	0.739848	0.584963	1.37851	1.54102	1.45943	0.879706	2.29866	1.83592	0.748461	1.31615	1.29278	0.790772	1.26303	1.01436	0.485427	1.14405	1.42223	1.46467	1.83996	1.52105	3.05137	1.02148	4.02059	1.1177	1.02148
GFI1	2.07382	3.24489	1.54597	1.13093	2.76341	3.15704	1.51602	2.5656	1.22651	2.3505	2.10434	2.07724	0.378512	0.948601	1.49057	2.75061	1.04264	2.43029	2.57773	2.02148	4.29793	0.695994	0.454176	1.38957	2.0036	0.948601	1.39506	1.53107	1.45943	0.879706	0.815575	1.83592	1.29278	1.31615	1.18269	0.790772	1.26303	1.65992	0.963474	1.69599	1.26303	1.46467	2.02148	1.52105	2.85798	1.02148	3.58135	1.1177	1.60407
GNLY	1.78241	1.58496	2.28983	1.13093	1.69153	3.94205	1.20789	2.68706	1.40054	2.28096	1.61824	2.29866	0.378512	3.10936	1.49057	2.75061	1.04264	2.15704	2.43563	1.15056	3.59932	0.695994	0.871844	1.54597	2.98914	2.49313	2.25096	1.31034	1.76553	1.80323	0.815575	1.83592	0.970854	1.31615	1.69153	3.26903	1.40054	3.28688	1.32769	1.56071	1.37295	1.46467	1.1635	1.52105	2.37295	1.02148	1.5509	1.1177	2.01792
GP1BB	6.59305	6.40582	7.75409	7.20163	6.49985	7.01391	7.97877	8.10559	8.3713	9.59203	7.40608	8.49181	8.67599	8.5724	8.47577	6.53185	7.87424	7.83933	6.27128	8.35667	6.90941	8.58999	7.45656	7.49458	7.4596	7.92831	7.70051	7.30058	7.25795	8.27626	8.10444	7.91307	7.29094	6.60837	6.92517	6.94907	7.21228	8.08539	8.29053	8.16289	8.4082	7.64969	7.57766	8.97834	7.18041	8.79487	7.59761	7.48623	9.25267
GPI	8.98618	8.80703	10.1137	9.29838	9.06291	10.1295	10.0533	9.28072	9.63595	10.5043	9.35555	9.61721	9.78516	9.53763	9.61875	9.20992	9.84903	9.93267	8.7149	9.80376	9.09587	9.98856	9.82204	9.76842	8.82991	9.90364	9.15969	9.68619	9.87289	9.97578	9.76974	9.72327	9.74167	8.6692	9.15853	9.99307	9.43106	10.1597	9.48154	10.2303	9.34795	9.73313	9.26477	10.1204	9.62857	9.67129	9.24446	10.1167	9.22362
GPR183	5.86938	5.97934	3.6893	6.17513	5.27053	4.70653	4.86146	5.19377	3.82782	2.61117	4.25172	5.77716	4.53294	3.69488	4.94533	6.92041	5.07082	5.3147	7.09698	5.52826	6.00248	4.13586	4.93546	6.33718	7.06059	5.49985	6.29902	6.28817	5.74578	4.33985	4.99865	5.66761	4.79546	5.71864	5.20281	4.86245	5.22805	5.21529	4.84649	4.87036	3.92884	4.68089	5.1914	4.27947	6.0955	3.21568	5.56316	4.61883	5.0635
GZMA	3.67469	3.45812	2.76765	1.92979	4.14486	3.60999	2.24489	4.36177	1.22651	2.4957	2.9982	2.07724	3.36317	3.488	1.774	5.92053	2.36177	4.0036	5.26941	3.59096	6.5256	0.9855	1.69153	2.78241	3.49313	3.07724	3.30159	3.79494	1.72247	2.14405	3.12267	1.83592	2.16993	2.82579	2.4489	1.67807	2.52105	1.4489	1.64616	2.16993	2.64386	1.69153	3.27352	2.86196	5.13873	1.46989	6.37886	2.20789	2.60407
GZMB	4.04002	2.43829	1.88362	2.20163	2.21723	3.34908	1.20789	2.02148	2.15056	1.65992	1.61824	1.49057	2.36177	4.10936	1.774	2.75061	2.23266	2.74416	6.94287	3.69711	6.09085	1.87971	1.07724	1.98185	3.38267	2.74416	3.34341	2.38681	1.45943	3.51979	1.79077	2.39506	2.59932	1.79909	2.26903	2.28392	2.12102	1.01436	2.36737	1.25096	2.72247	1.79909	2.59455	2.11103	3.22033	1.02148	4.97545	1.1177	2.01792
GZMK	3.64501	2.38405	2.56803	1.41143	4.48607	3.67356	1.20789	3.28836	2.68032	1.65992	2.46728	2.49057	0.378512	1.7866	2.9982	4.75061	1.92979	2.23266	3.85898	2.74416	4.60585	0.739848	0.815575	2.59932	2.53107	2.43029	3.3799	3.17632	2.28983	1.3505	1.3505	1.83592	1.79077	3.16672	2.59932	1.09085	2.41954	1.80323	1.26903	2.20477	2.23879	1.46467	3.54226	2.32481	4.75168	1.02148	5.20006	2.07382	1.02148
HAMP	1.75275	1.58496	2.52356	1.68706	1.41143	2.83592	1.20789	2.82782	1.7866	1.65992	2.29866	1.07724	2.9486	2.37295	1.49057	2.75061	2.79909	2.12763	4.51791	1.98914	1.84398	0.85599	3.98185	1.94486	1.74416	2.926	2.29278	1.32193	3.68032	1.24489	1.72683	3.42761	1.65535	3.37851	3	1.58976	1.26303	1.02857	2.10769	1.31615	2.44095	1.51096	5.75729	1.774	2.85798	1.09085	2.31904	1.1177	1.02148
HAVCR2	6.79455	6.64746	5.63256	5.91217	5.79207	5.68201	5.3345	5.70099	4.77768	3.488	6.03914	5.21956	5.0635	4.64559	5.23496	7.24232	5.29866	6.18507	8.05539	5.51065	7.60851	4.21878	5.07168	5.36036	6.8426	6.10371	7.07253	6.15299	6.02813	5.18587	4.08066	5.27016	4.62117	6.8416	6.44245	4.849	5.73552	6.10643	5.07724	5.67327	4.50716	4.89336	5.58015	4.61941	6.28003	3.91648	7.03474	5.26341	5.80038
HFE	4.0321	2.854	2.45154	3.49057	3.45812	3.50208	3.29131	3.98003	3.47119	2.28096	3.69042	3.07724	0.378512	2.37295	2.9982	4.07211	3.17632	3.27202	5.06178	2.93168	3.95977	2.79286	3.17153	3.39232	3.53854	3.26003	4.07382	3.31759	3.34341	3.13422	2.32769	3.00899	2.76765	3.48285	2.82782	2.26003	2.43829	2.93734	2.8339	3.18269	2.32769	2.774	3.47768	3.40735	3.85898	1.72683	3.32481	2.41414	1.60407
HLA-A	11.0933	9.07015	9.03207	8.8909	9.15107	11.1096	8.4625	9.35964	8.03216	9.12539	9.93148	9.71098	8.53302	7.82668	7.68222	10.5643	9.05953	10.2253	10.3243	8.9021	11.2311	8.22096	7.59134	8.54886	9.53477	9.76152	8.64393	8.72799	9.0496	8.37478	7.447	8.44555	7.84273	8.56685	8.07071	8.13607	8.37243	8.63862	8.06329	8.56503	7.96636	7.61338	9.20021	8.31791	10.6134	7.94193	10.6827	7.90509	8.40276
HLA-B	10.8971	8.45898	8.51337	8.82525	8.90854	10.1704	7.43313	9.23146	7.66881	7.02525	9.77025	9.65923	8.70293	8.29953	8.15041	10.4509	8.37073	10.4481	10.7338	9.21335	11.6039	7.79338	7.71624	8.22062	9.66665	9.99284	9.18547	8.77195	8.72206	7.95251	7.28438	8.24807	7.19348	9.164	8.42832	8.33365	8.30168	8.23836	7.69829	8.38871	8.01497	7.6565	9.12637	7.35861	10.3821	6.83365	11.0614	7.68538	7.84562
HLA-C	9.46546	9.15992	7.59029	7.78966	7.95029	9.36113	6.77505	8.20457	7.34926	7.77063	8.20745	7.99961	7.64847	6.85387	7.15613	9.95751	6.68874	8.19859	9.98191	8.07414	10.4845	5.81044	6.74725	6.32769	8.87394	8.57543	8.61644	7.14914	6.02636	6.97682	5.96209	6.80954	7.22188	7.98413	6.96613	6.8334	7.90328	7.11987	7.38853	7.10832	6.60095	6.96243	8.62648	7.10716	8.67684	6.52685	10.22	7.44882	5.71946
HLA-DMA	8.05235	7.37217	6.18249	6.56894	6.45746	7.61397	5.69655	6.70404	4.51096	4.23036	6.7974	4.57954	4.53294	4.10936	4.99774	8.47159	5.56071	7.12433	8.54666	6.10098	8.95489	3.61235	4.73985	5.99684	6.92446	6.77426	7.44874	6.89069	6.39815	4.69488	4.10518	5.5741	4.53481	6.91073	6.69808	5.47476	5.22997	6.16531	3.98823	5.91289	3.82375	5.1416	6.60333	4.44427	7.81935	2.7845	7.93823	5.0781	4.26679
HLA-DMB	7.47346	6.67483	5.87209	6.56041	6.53543	6.21975	4.72901	6.63198	4.42626	4.01703	6.49729	5.32481	5.0635	4.37295	5.14445	8.26618	5.77821	6.93286	9.03169	6.00607	8.84731	4.11187	5.59395	6.33682	7.51987	7.15856	7.39823	6.90135	6.94345	5.55152	3.90014	5.84524	5.06393	6.89276	6.54164	4.98277	5.25323	5.98003	3.97545	5.8485	3.99186	4.98003	6.00068	4.59813	7.51057	3.82477	7.78607	4.93687	4.926
HLA-DOB	4.13011	4.30961	4.05311	2.40871	3.62293	3.14241	3.58736	2.5509	3.68032	4.70708	2.9982	3.39917	2.9486	2.37295	2.18903	3.75061	4.18507	2.70708	3.92315	1.60407	4.11603	1.11103	1.29866	1.79909	3.25096	3.35614	3.43029	2.09424	1.68257	2.9542	2.66903	2.27202	2.5008	3.32912	2.64616	1.10434	2.77821	3.38543	2.91456	2.30159	2.14078	1.81147	1.58015	1.96347	3.75168	1.95977	3.73877	1.16993	2.01792
HLA-DPA1	10.9756	9.89692	8.14073	8.77429	9.54388	9.09724	7.59612	9.30686	5.8748	5.06953	8.72591	7.28623	6.31723	5.64587	7.13289	10.3184	7.84856	10.1978	10.5876	8.83637	11.9173	5.36072	6.6879	7.90671	9.62024	9.4875	10.3081	8.87642	8.49813	6.91217	6.1631	7.47654	6.49249	9.12998	9.07722	7.90521	8.18562	7.46883	4.89579	8.04281	5.52482	7.10444	8.6118	6.40616	10.5767	3.47119	10.991	7.51783	6.16872
HLA-DPB1	10.3493	9.3092	7.68818	8.16591	9.08858	8.28545	7.13432	8.66498	5.68958	4.94298	8.07564	7.07682	5.94813	5.59515	6.34021	10.5786	7.19081	9.60709	10.3358	8.17178	11.4724	4.81044	6.3194	8.42202	8.91436	8.66573	10.1249	8.80429	8.43971	6.43896	5.91361	6.8874	6.38578	9.33181	8.67041	7.32499	7.52568	7.61331	4.92267	7.63496	5.24108	7.21694	8.06711	6.0974	9.92612	3.35473	10.3264	7.1983	7.04144
HLA-DQA1	1.62293	8.53415	3.56194	8.27216	1.41143	7.90056	1.20789	1.1635	3.04789	1.89918	6.72383	4.8495	0.378512	3.8748	4.19061	1.02148	1.04264	8.48466	8.82098	7.95373	11.1223	2.73769	4.12516	6.71067	7.76653	6.65335	8.40765	7.20906	6.51444	4.39849	0.815575	4.40531	4.80839	6.97476	1.18269	4.87332	1.26303	1.81147	1.31615	6.65678	2.57773	1.46467	5.8711	3.75596	8.18041	1.02148	8.86295	5.4019	1.02148
HLA-DQB1	1.62293	7.68082	2.63227	6.29002	1.41143	5.32301	1.20789	1.1635	3.32912	3.81762	5.20438	3.39917	4.94813	3.69488	4.58256	1.02148	1.04264	5.51286	7.42198	5.82782	8.81381	2.45154	1.94111	5.58556	4.78555	3.11103	6.91181	5.83794	5.39025	3.16027	0.815575	1.83592	2.75702	5.95163	1.18269	2.11103	1.26303	1.01436	0.485427	5.24641	1.53605	1.46467	1.83188	3.31034	4.90929	1.02148	7.16952	2.61589	1.02148
HLA-DRA	10.9109	9.98573	8.62998	9.27354	9.84422	9.75169	8.03381	9.81823	5.94907	5.34376	9.65841	7.63132	5.36317	6.23074	7.17911	11.5659	8.23487	10.6364	11.3971	8.8227	12.1696	5.29866	7.10213	8.96726	10.513	9.42484	10.1065	9.57469	8.99834	7.1979	6.4353	8.4042	6.8334	10.0616	9.60672	8.06926	8.17866	8.66149	4.51096	8.88865	5.71039	7.66988	9.82342	6.21471	11.0742	2.95977	11.2024	7.89627	6.58886
HLA-DRB1	8.44795	8.37834	4.62352	3.85499	3.7939	7.74025	3.80735	5.50621	1.66448	4.54597	5.75702	5.34979	5.36317	4.87529	2.51349	6.77281	3.67582	6.23458	9.03425	4.44228	9.92351	3.48285	0.687061	4.28392	6.10936	5.13873	5.88044	6.83276	4.19535	2.90881	2.69377	4.42021	0.933573	7.38698	4.43496	3.59216	3.20633	4.41007	1.49057	6.61117	4.03298	3.42895	5.87357	4.49057	7.10643	1.02148	8.65421	4.04876	1.02148
HLA-DRB3	10.1973	9.68734	8.29682	8.01809	8.2529	10.2999	7.41836	8.89461	5.56773	6.67793	8.85025	6.57924	6.36317	5.97751	5.58256	10.7505	7.06964	9.16438	10.4933	8.31202	10.6203	5.60881	6.05224	7.63001	8.2943	8.10554	9.01912	8.20154	7.41312	6.13709	5.28096	6.97453	5.31034	8.83048	7.93393	6.58721	6.6605	7.30925	4.89288	7.58834	5.18943	6.42038	8.47841	5.92719	9.82922	3.82171	9.83873	6.14649	4.774
HRAS	6.87234	6.65292	6.82133	6.79792	6.67638	7.37608	6.63488	7.18249	6.84587	7.60955	7.09845	7.33727	7.64847	7.4025	7.36028	6.72778	6.85524	6.9674	6.08979	7.05517	6.50748	7.16812	7.11312	6.69418	6.71191	6.68874	6.60807	6.92588	6.73633	6.91683	7.30387	7.416	6.68874	6.61589	6.96324	7.12143	7.18785	7.363	6.89348	6.732	7.21539	7.17772	7.18893	7.36142	6.85848	7.36667	7.00607	6.83643	8.05794
ICAM1	5.22419	5.26828	5.59902	5.26828	5.58556	6.30305	6.8535	5.57471	4.40122	4.61117	6.0119	4.49185	4.68482	3.37295	3.19061	6.72778	4.51033	4.51854	7.42551	4.6837	7.14863	2.64386	4.35262	4.32409	4.81711	4.08236	5.83238	5.09719	4.67694	3.14078	5.03474	5.61324	3.17473	4.31832	4.39025	3.84097	3.44095	3.59096	3.10266	4.78503	3.63343	5.13586	5.68173	3.28983	5.05094	3.1811	5.65793	4.04876	2.60407
ICAM2	3.73227	4.05658	3.89918	3.43029	3.91073	3.89045	4.63981	4.10518	4.09001	3.89239	4.05224	3.19219	5.6851	3.69488	4.7137	4.83794	4.73769	4.15137	4.88753	4.58976	4.98277	3.85599	4.28318	4.73769	4.26454	3.488	4.56377	4.01614	4.62819	4.0993	3.79286	3.50589	3.86691	4.11353	4.41414	4.96116	3.89918	4.14078	4.63459	5.17473	4.39575	3.88166	4.19219	4.09592	4.05137	3.20789	4.41007	4.23419	4.97315
ICAM3	4.5292	3.61589	5.03694	3.81967	4.81813	3.30597	3.94767	4.17233	4.48607	4.35755	4.25172	4.01525	5.0635	4.54288	4.77558	5.99842	4.82069	4.57592	5.26228	4.51033	5.96047	4.05745	5.1206	4.38888	5.71589	4.26454	4.52669	4.9982	4.24108	4.97269	3.6427	5.19731	4.12184	5.05485	4.21257	3.98641	4.48091	4.9607	4.17871	4.60348	4.19456	3.62293	4.13996	4.39575	5.05094	4.46009	5.47768	4.48864	4.71973
ICAM4	1.62293	1.58496	1.54597	1.13093	1.41143	1.76553	2.29278	2.75702	2.30159	1.65992	1.5509	2.07724	0.378512	2.37295	1.49057	1.02148	1.04264	1.43829	0.863938	1.58976	1.53107	0.695994	-0.184425	0.863938	0.650765	0.526069	1.04963	0.411426	1.45943	0.879706	2.08066	1.83592	0.748461	1.31615	1.18269	0.790772	1.26303	1.01436	0.485427	1.14405	1.26303	1.46467	1.1635	1.52105	1.18903	1.02148	1.43829	1.1177	1.60407
ICAM5	5.05398	5.31904	6.98379	6.16932	5.76686	6.66775	7.06717	6.52089	6.87578	8.39073	5.38509	6.28614	6.64847	6.765	6.4941	3.92029	6.749	6.60659	3.80323	6.52042	6.19594	7.08087	6.68201	6.92291	5.41549	6.71905	5.47346	6.38405	6.58271	7.2031	6.70957	6.69391	6.18468	4.76022	4.774	5.57713	6.20418	6.98789	7.11103	6.98003	6.54612	6.30979	5.82985	6.94509	4.90929	7.03298	5.88289	7.00338	5.22843
ICOS	1.62293	2.99095	2.71589	1.13093	1.41143	2.25096	1.20789	2.02148	1.88753	1.65992	2.29866	1.07724	0.378512	1.37295	2.7761	4.21023	1.23879	1.64616	2.38128	1.26903	3.58496	0.823749	-0.184425	0.863938	1.54597	0.757023	1.90304	0.411426	1.45943	0.879706	1.07039	1.83592	0.748461	1.31615	1.28096	0.790772	1.88362	1.01436	0.485427	2.01436	1.26303	1.46467	1.70929	1.52105	2.63691	1.02148	3.01436	1.1177	2.82579
ICOSLG	7.10087	8.75749	5.51665	6.54844	7.56666	6.18626	5.33092	5.71727	5.07253	3.94579	5.58286	3.66221	4.82273	5.14527	6.77531	7.693	5.393	7.30232	6.21043	5.23343	6.50335	4.3875	6.2681	5.16792	6.66235	5.36527	8.114	5.80271	6.02857	5.37295	4.70764	4.82782	6.88301	8.07911	8.58598	6.46972	7.40352	7.76534	6.10308	5.53169	6.16229	5.99887	5.56742	4.49761	6.63604	2.86592	7.18795	5.93192	6.80038
IDO1	1.62293	1.58496	1.54597	1.13093	1.41143	2.02857	1.20789	1.1635	1.22651	1.65992	1.5509	0.739848	0.378512	0.948601	1.49057	1.02148	1.25701	2.76553	4.75862	2.52105	5.98755	1.41684	0.650765	1.81147	2.04264	1.83996	2.852	1.15704	1.54102	1.3505	0.815575	1.83592	0.748461	1.31615	1.18269	0.790772	1.73118	2.43563	0.485427	1.98914	1.26303	1.46467	1.1635	1.52105	2.63691	1.02148	4.54535	1.29278	1.02148
IFI16	8.4878	8.53811	7.65105	7.49921	7.97407	8.48852	6.98641	7.96676	6.35878	5.99345	8.19239	6.07682	6.17053	6.29554	6.14466	8.34296	6.38353	7.11437	8.86793	6.65177	8.32454	5.47865	6.24982	7.04614	7.90117	7.29994	7.80226	7.21607	6.80697	6.2804	5.29499	6.50954	5.82731	7.72165	6.88142	6.18686	6.2765	7.17233	6.33038	6.42526	5.8339	5.77584	7.67151	5.81506	7.96405	5.23993	7.88838	6.14588	6.57365
IFI35	4.78712	4.74846	3.60999	4.13668	4.3067	6.08513	3.45022	5.04701	3.45943	3.1177	6.14303	4.73985	4.17073	3.69488	3.77505	5.99842	4.36177	4.88557	5.60733	5.01614	5.91791	3.27053	3.46467	4.13258	5.0648	4.0036	4.53419	4.46467	3.59574	3.43563	3.15056	3.97636	3.40871	4.56682	4.17632	3.46989	3.78241	3.48929	3.51475	3.42089	3.42089	3.72028	5.26191	3.76553	5.51065	2.62994	5.2211	2.45943	3.71918
IFIH1	5.57107	4.44758	3.87283	4.39506	4.21956	5.98709	4.01167	3.98003	3.82883	4.0009	5.50716	4.57954	2.36177	3.37295	3.36036	5.55796	3.35332	4.03826	5.2114	4.54535	5.95977	3.77505	3.79494	3.75916	4.53232	4.47573	4.7366	4.13422	3.42089	3.15704	3.01257	3.5435	3.00899	5.04002	3.6837	2.87381	3.56682	4.26003	3.44095	4.06695	2.82171	3.08746	3.64616	3.17313	4.85848	2.12763	5.0237	3.47249	3.71918
IFIT2	6.45204	7.20496	4.32984	4.27128	6.20477	6.44642	4.74685	5.65793	3.8748	3.53232	6.14303	6.21975	5.0635	3.95791	5.54782	5.79494	4.80219	6.96763	4.849	5.91886	5.79338	3.79701	4.42358	5.54195	6.68384	3.88166	6.09571	5.83895	4.76182	4.52669	4.23189	5.27165	3.52857	5.10056	6.4843	3.82985	5.95187	5.89288	5.05094	3.90689	3.55704	4.88313	4.31759	3.35332	5.18031	3.43829	5.78136	3.47249	5.82629
IFITM1	8.99523	8.21868	8.21272	7.73877	9.46465	9.84299	7.44402	9.67013	7.65678	6.46041	10.3192	9.40918	8.70293	7.56255	7.23477	9.45785	8.49941	8.35654	10.4989	9.43781	10.4845	7.02813	8.24593	8.58991	7.40956	8.94577	8.72475	8.20633	9.05623	7.01145	7.12298	8.87747	7.80839	8.14063	7.57198	7.00124	7.34367	8.51602	7.38759	8.66963	7.40472	7.51838	9.75024	7.8438	10.0053	6.37764	9.14802	7.18666	7.92594
IFNA1/13	1.62293	1.58496	1.54597	1.13093	1.41143	1.52105	1.20789	1.1635	1.22651	1.65992	1.5509	1.07724	0.378512	2.11103	1.774	1.02148	1.04264	1.43829	0.863938	1.15056	1.53107	0.695994	-0.184425	0.863938	0.650765	0.526069	0.584963	0.411426	1.45943	0.879706	0.815575	1.83592	0.748461	1.31615	1.18269	0.790772	1.26303	1.01436	0.485427	1.14405	1.26303	1.46467	1.1635	1.52105	1.18903	1.02148	1.27501	1.1177	1.02148
IFNA2	2.20789	2.854	2.03562	1.99639	3.15704	1.52105	1.55582	1.1635	1.22651	1.65992	1.5509	1.07724	2.36177	2.59455	1.49057	1.02148	1.58015	1.81967	0.970854	1.15056	1.53107	0.695994	0.464668	0.863938	1.33914	0.963474	2.35896	0.411426	1.45943	1.04963	0.815575	1.83592	1.28688	3.10601	2.23266	0.790772	2.63691	2.11437	1.24489	1.25096	1.26303	1.46467	1.1635	1.52105	1.63691	1.02148	1.29278	1.1177	2.82579
IFNAR1	6.12081	5.77004	5.64443	5.96671	5.94626	5.60348	5.56529	5.84122	5.46238	4.43563	6.31994	5.73985	5.6851	5.89627	5.74497	6.03584	5.75409	5.62994	6.47962	5.62848	5.80349	5.77663	5.98436	5.7811	5.85275	5.74604	5.93687	5.81686	5.66249	5.69711	5.84775	5.91934	5.83643	6.23036	5.75622	5.61971	5.21568	5.39506	5.78057	5.08194	5.87529	5.70984	6.03738	5.52607	6.0054	5.76527	5.92766	5.84925	6.47849
IFNAR2	7.94667	8.42211	7.72342	7.94521	7.76414	8.6001	7.59216	7.55704	7.88893	8.01391	7.4165	6.84059	7.31732	7.14527	7.31967	7.71631	7.78051	7.79967	8.81944	7.39746	7.85106	7.46883	7.61589	7.2681	7.99639	7.74725	8.13355	7.74698	7.75148	7.5445	7.13545	7.18933	7.64378	7.91247	7.80407	7.36221	7.29756	8.00068	7.57243	7.89197	7.37842	7.32184	7.60452	7.51531	7.87768	7.4707	7.93882	7.50748	7.80038
IFNB1	1.62293	1.58496	2.03562	1.13093	1.41143	1.52105	1.20789	1.1635	1.88753	1.65992	1.5509	0.739848	0.378512	0.948601	1.49057	1.02148	1.04264	1.43829	1.26903	1.15056	1.53107	0.695994	0.378512	0.863938	1.77821	0.526069	0.584963	0.411426	1.45943	0.879706	0.815575	1.83592	0.970854	1.31615	1.18269	0.790772	1.26303	1.01436	0.485427	1.14405	1.26303	1.46467	1.1635	1.52105	1.18903	1.02148	1.27501	1.1177	1.02148
IFNG	1.62293	1.58496	2.03562	1.13093	1.41143	1.52105	1.20789	1.1635	1.22651	1.65992	1.5509	0.739848	0.378512	0.948601	1.49057	1.02148	1.04264	2.11437	1.17632	1.15056	4.62469	0.695994	-0.184425	0.863938	0.687061	0.575312	0.910733	0.411426	1.45943	0.879706	0.815575	1.83592	0.748461	1.43296	1.18269	0.790772	1.26303	1.01436	0.485427	1.14405	1.26303	1.46467	1.1635	1.52105	1.18903	1.02148	2.99277	1.1177	1.60407
IFNGR1	10.2117	10.4805	9.4537	9.56788	9.26966	9.78387	9.25911	9.715	9.35997	8.77304	9.53358	9.34824	9.67597	9.27961	9.71395	10.2935	9.40276	10.1091	10.6401	8.98259	9.69659	8.87646	8.61772	8.80806	10.1614	9.71265	10.6836	9.47784	9.66151	9.03516	8.87796	9.13755	9.31522	10.6798	10.2309	8.65062	9.76691	9.99626	9.67	9.53343	9.10153	9.23415	9.33269	9.34587	10.0024	8.89975	10.554	9.18889	10.0905
IGF2R	6.37365	6.42677	6.1532	5.90472	6.03892	6.93369	5.83365	5.66562	6.10643	6.22362	5.95582	5.19219	6.00697	5.765	5.51223	6.39438	6.00405	5.85449	6.59962	5.80349	5.77136	5.43496	5.46303	5.64126	5.82426	5.67807	6.13443	5.75007	5.488	5.70791	5.03034	5.36352	5.36036	5.96255	5.72928	5.40429	5.64414	5.74792	5.92505	5.78816	5.66021	5.40361	5.83769	5.95815	6.0955	5.8189	6.04876	5.53978	6.32283
IKBKAP	6.48575	6.68734	6.80594	6.48816	5.82731	7.75014	6.22439	6.53962	7.11967	7.05799	6.68131	6.44593	6.97785	7.01659	6.68229	6.60851	6.58256	6.38198	5.44261	6.75181	6.11437	6.67129	6.54828	6.04002	6.22612	6.23074	6.32085	6.31868	6.33753	6.21975	6.50938	6.35138	6.43513	6.16772	6.35878	6.61839	6.22477	6.98641	5.80684	6.85835	6.43263	6.21936	6.17991	7.20936	6.33646	6.60777	6.43596	6.61206	6.94977
IKBKB	6.30561	6.77703	6.81352	6.02326	6	7.79636	5.93829	5.82757	5.64731	6.41075	5.94134	5.21956	5.88655	5.03562	5.43829	6.99842	5.24869	5.14405	6.42375	4.9607	6.13011	4.92362	5.25361	5.11562	6.3025	5.39369	6.61265	5.83845	5.32337	5.26791	5.0268	5.19456	5.19338	6.29057	5.40463	4.33414	4.84499	5.8485	5.98937	5.78267	4.96578	4.67582	5.15502	5.2555	5.98185	4.78241	5.75221	3.6565	5.87701
IKBKE	7.04887	5.47671	5.29793	5.04701	5.10936	5.97315	4.87431	5.45878	2.9241	5.58256	5.25172	3.81352	3.94767	3.69488	3.77505	5.75061	4.21723	4.4614	6.66903	4.20555	5.98527	3.50843	3.94017	3.50716	5.05094	4.43363	4.765	4.41616	4.69153	4.56742	4.09001	4.06005	2.79909	4.52356	4.25172	3.69822	4.10098	4	4.39712	5.27538	3.32193	3.17473	5.22033	4.55704	5.29902	3.79909	5.23802	4.26903	6.41143
IKBKG	5.93334	6.6343	6.41954	5.82451	6.04854	6.44261	6.02215	5.5549	6.05745	6.80116	5.75702	5.86691	6.68496	5.83213	6.12122	6.58331	6.35509	6.48059	6.17213	6.2485	6.2116	6.22901	6.03364	6.11333	6.57319	6.10999	6.81506	6.3906	6.16732	6.3411	6.16128	6.01837	6.51317	6.16952	6.55842	6.30159	6.44245	6.96058	6.27202	6.39746	6.08108	6.06091	5.96324	6.29425	6.24089	5.8107	6.41075	6.4002	5.74685
IKZF1	4.91648	5.90328	4.83895	3.41819	4.71149	3.7366	3.90111	4.26003	3.68818	1.65992	4.34199	2.49057	0.378512	2.95791	2.9982	4.45088	3.57894	4.31976	5.55796	3.41684	5.03914	1.5509	2.01436	2.80116	4.03738	3.88557	4.56925	3.56682	2.01792	3.39232	1.97085	2.79701	2.67582	4.48091	4.22342	2.50335	3.30305	4.18982	3.04614	3.35614	3.32769	3.08406	4.37573	3.10266	4.13832	2.49825	5.10518	3.5008	3.60407
IKZF2	6.54458	6.92801	4.85798	6.43029	6.69084	6.57183	4.58195	5.49281	5.09466	4.36527	6.34199	4.57954	3.94767	4.83238	6.09719	5.75061	5.13011	6.07382	5.22342	5.06091	5.57864	5.08874	4.73173	5.24793	6.7366	4.67243	6.83466	4.85699	5.45648	5.08449	4.40735	4.46205	5.75168	7.05788	6.86258	4.64328	5.55305	6.24603	6.64126	4.94392	5.54381	5.5735	5.79727	5.23496	5.779	4.65535	6.75902	5.24755	6.35896
IKZF3	4.92172	1.58496	1.54597	2.42223	4.76288	4.57228	1.20789	1.1635	1.22651	1.65992	1.61824	0.739848	2.36177	1.37295	1.49057	2.33628	1.48027	3.7845	3.42761	2.80116	5.35191	0.695994	1.28096	2.18587	2.41684	2.62761	1.64155	2.33914	2.41954	2.23879	1.74846	1.83592	1.80323	2.24184	2.22959	0.790772	1.34483	1.01436	0.895303	1.14405	2.18587	1.62293	2.53854	1.93357	3.85898	1.02148	5.67412	2.73552	1.02148
IL10	1.62293	1.58496	1.54597	1.13093	1.41143	1.52105	1.20789	1.1635	1.22651	1.65992	1.5509	0.739848	0.378512	0.948601	1.49057	1.02148	1.04264	1.43829	3.46074	1.15056	2.46728	0.704872	1.96717	1.96717	1.9486	0.83996	1.43829	1.42761	1.45943	1.24489	0.815575	1.83592	0.748461	1.40599	1.18269	0.790772	1.26303	1.01436	1	1.14405	1.26303	1.46467	1.1635	1.52105	1.18903	1.02148	1.27501	1.1177	1.02148
IL10RA	5.3844	5.55367	5.17951	5.42156	4.97223	5.1297	4.39369	4.48478	5.06867	4.16027	4.10518	4.44626	5.17033	3.69488	4.43829	6.17672	4.62936	4.48156	7.05961	5.09255	6.49953	3.36877	5.39335	5.57531	6.41988	4.16511	6.21917	5.30378	5.54164	4.8268	4.18031	4.4614	3.96347	5.1375	4.54597	4.64039	3.86691	4.72738	4.26529	4.11353	4.0268	3.6792	5.10727	3.97728	5.33664	3.39917	5.87357	3.81044	5.60407
IL11RA	3.94953	5.5435	3.82883	4.75596	4.9607	5.52356	5.45713	4.54967	4.38888	5.26903	4.75702	3.81352	4.17073	3.59455	4.43829	4.75061	4.70266	3.99186	3.50335	3.70044	3.75809	3.17951	3.854	4.92742	5.67694	3.55459	5.46532	4.76182	3.53107	3.9364	3.39643	4.28021	4.01525	4.99005	4.60822	3.65535	4.64039	5.1981	4.74739	4.69599	3.95884	3.71149	4.17393	3.20789	4.13832	3.64155	4.12928	3.64616	4.87725
IL12A	2.75061	4.79181	2.774	2.61589	3.61824	3.63923	2.51349	4.3427	3.88655	1.95977	2.46728	1.49057	4.17073	2.78869	2.7761	3.55827	2.11103	2.70929	1.95606	2.25701	2.54844	0.948601	1.07724	1.43296	3.08746	1.7137	2.58736	1.48027	1.4957	2.15704	1.20163	1.83592	1.33342	2.21412	3.16189	1.44361	2.08406	1.9222	1.28096	1.14405	1.33342	2.14405	1.926	1.52105	1.63691	2.5008	2.63923	1.26903	1.02148
IL12B	1.62293	1.58496	1.54597	1.13093	1.41143	1.52105	1.20789	1.1635	1.22651	1.65992	1.61824	0.739848	0.378512	0.948601	1.49057	1.02148	1.04264	1.43829	0.863938	1.15056	1.53107	0.695994	-0.184425	0.863938	0.650765	0.526069	0.584963	0.411426	1.45943	0.879706	0.815575	1.83592	0.748461	1.31615	1.18269	0.790772	1.26303	1.33914	0.485427	1.14405	1.26303	1.46467	1.1635	1.52105	1.18903	1.02148	1.27501	1.1177	1.02148
IL12RB1	3.35896	2.90497	3.74201	2.0321	2.37016	3.91648	2.85798	3.70266	1.22651	3.69599	2.10434	2.49057	3.68482	2.78869	2.18903	3.92029	2.06695	2.9279	3.23573	2.16027	4	1.4957	1.08406	1.87184	2.87381	2.01436	2.61353	1.09761	2.31904	1.73552	2.03562	2.86196	1.26303	2.95047	2.55827	1.63691	2.82782	2.75275	1.84398	2.11103	1.4489	1.60881	2.61117	1.52105	3.05137	1.02148	3.57289	3.04264	3.18903
IL13	1.62293	1.58496	1.54597	1.13093	1.41143	1.52105	1.20789	2.4957	1.22651	1.65992	1.5509	0.739848	2.36177	1.7866	1.49057	1.02148	1.04264	1.43829	0.863938	1.15056	1.73552	0.695994	-0.184425	0.863938	0.650765	0.526069	0.584963	0.411426	1.45943	0.879706	0.815575	1.83592	0.748461	1.31615	1.18269	0.790772	1.26303	1.75275	0.485427	1.14405	1.26303	1.46467	1.1635	1.52105	1.18903	1.02148	1.27501	1.1177	1.02148
IL13RA1	9.0546	9.2517	8.25309	8.57543	8.57633	9.67633	7.68461	8.42723	7.19957	6.85723	8.38236	6.80465	7.0635	6.5157	7.48502	9.12988	7.55075	8.10523	9.30437	7.31479	8.50684	6.58826	6.92707	7.27798	8.73873	8.03903	9.33385	7.88868	7.95472	7.09159	6.30012	7.36632	7.23439	8.68524	8.26388	7.09466	7.21053	7.95128	7.35843	7.7364	6.88631	7.02425	8.70988	6.89008	8.85527	6.01413	8.89479	7.10685	7.46197
IL15	4.68426	3.20163	2.79909	3.07895	4.24184	5.1127	2.86196	3.10601	2.64847	2.62994	1.88362	2.81352	2.36177	1.7866	1.49057	3.33485	3.49313	4.52105	3.41143	3.17153	5.56864	2.30159	1.62293	1.4957	2.50843	2.13422	2.46989	1.91456	3.57289	3.12433	3.1635	3.7845	2.18587	4.02059	3.4957	2.66676	3.98185	2.88166	2.29866	2.43563	2.5008	2.83996	3.71589	3.76235	3.85898	3.06695	4.55336	3.73552	1.60407
IL16	4.9542	5.08023	4.69988	5.0036	5.1823	6.05376	2.6017	4.98413	4.02591	3.6837	5.38509	3.57894	4.36317	3.59455	3.51223	6.14282	4.59574	5.03914	5.79831	4.14241	6.17473	3.19535	4.8166	4.9486	5.9241	4.68313	4.75061	4.95652	4.80323	4.40531	2.9486	4.02414	3.91361	5.4663	4.46793	4.41684	4.14975	4.89676	3.86096	4.45022	3.7126	4.02414	4.58376	3.67243	5.29902	3.30889	5.64414	3.82069	5.01926
IL17A	1.62293	4.17552	1.54597	3.20163	3.54102	4.08661	1.20789	3.75702	4.20867	1.65992	1.5509	0.739848	3.36317	0.948601	2.18903	1.02148	1.67356	1.43829	3.02148	1.15056	3.58496	2.32481	-0.184425	2.10434	2.53356	2.03562	2.4957	0.411426	3.3505	3.09424	2.78869	1.83592	1.50589	3.79805	1.74846	0.790772	3.85898	1.01436	0.687061	1.14405	1.26303	1.46467	1.1635	1.80323	1.63691	1.02148	2.14078	3.09761	1.02148
IL17B	1.62293	1.58496	1.54597	1.13093	1.41143	1.52105	2.29278	1.1635	1.22651	1.65992	1.5509	0.739848	0.378512	0.948601	1.49057	1.02148	1.04264	1.43829	0.863938	1.15056	1.53107	0.695994	-0.184425	0.863938	0.782409	0.526069	0.584963	0.411426	1.45943	0.879706	0.941106	1.83592	0.748461	1.31615	1.18269	0.790772	1.26303	1.01436	0.485427	1.14405	1.26303	1.46467	1.1635	1.52105	1.18903	1.02148	1.27501	1.1177	1.02148
IL17F	1.62293	1.58496	1.54597	1.13093	1.41143	1.52105	1.20789	1.1635	1.22651	1.65992	1.5509	0.739848	0.378512	2.37295	1.49057	1.02148	1.04264	1.43829	0.863938	1.15056	1.53107	0.695994	0.731183	0.863938	0.687061	0.526069	2.23266	0.411426	1.45943	0.879706	0.815575	1.83592	0.748461	1.36737	1.18269	0.790772	1.26303	1.75275	0.485427	1.14405	1.26303	1.46467	1.1635	1.52105	1.18903	1.02148	1.27501	1.1177	1.02148
IL18	6.67455	6.34997	5.78372	6.88069	6.34074	6.59111	4.57894	5.56834	4.42156	5.04089	5.98413	5.19219	4.68482	4.74201	5.36036	6.99842	5.52168	5.42828	7.78261	5.65907	6.93958	4.65535	5.12391	4.99367	6.43062	6.83314	6.90436	5.61294	6.7498	4.89821	3.70598	4.39094	5.04527	7.03	5.92647	4.72137	5.27687	5.90833	5.50557	5.63575	4.56986	4.60051	6.51381	4.98823	6.80607	3.74416	6.84825	4.89336	5.0635
IL18R1	4.06005	4.60644	4.44228	2.88362	5.48607	5.79779	3.93734	4.28836	3.63923	3.07553	1.61824	3.19219	5.45055	3.24793	2.7761	3.07211	4.21801	3.87381	3.52356	3.18903	3.02857	1.59932	1.58015	2.66903	3.91648	1.926	3.61589	2.80529	3.51602	2.14078	3.98732	2.28096	3.0635	3.24031	2.61589	2.52105	1.5656	2.27202	2.35332	4.0268	3.7939	2.60881	2.58015	2.57531	3.75168	1.25096	4.12019	3.12598	2.60407
IL18RAP	2.62293	4.40599	4.93734	2.70929	4.50779	3.44228	1.20789	4.17233	3.7866	1.65992	1.5509	0.739848	3.68482	4.03562	1.49057	4.45088	1.76553	1.65535	2.7866	2.69153	2.62293	1.21412	1.70929	2.90881	4.74792	2.27501	2.76553	3.43696	1.74416	2.51096	1.23879	2.48285	0.748461	1.51096	1.76553	1.23266	4.25172	1.95977	1.90304	1.14405	3.35614	1.46467	1.87971	1.52105	3.05137	1.02148	3.87283	1.1177	1.02148
IL19	1.62293	1.58496	1.54597	1.13093	1.41143	1.52105	1.20789	1.1635	1.22651	1.65992	1.5509	0.739848	0.378512	0.948601	1.49057	1.02148	1.04264	1.43829	1.43829	1.15056	1.53107	0.9855	1.0635	1.16993	0.650765	0.992768	1	0.411426	1.45943	0.879706	0.815575	1.83592	0.748461	1.31615	1.18269	0.790772	1.26303	1.65992	0.516015	1.14405	1.26303	1.46467	1.1635	1.52105	1.18903	1.02148	1.27501	1.1177	1.02148
IL1A	2.62761	1.58496	1.54597	1.39506	1.41143	1.52105	2.65535	2.12102	2.24793	1.65992	2.29866	0.739848	0.378512	1.37295	1.49057	3.33485	3.09592	2.44626	4.11437	1.76553	3.42492	1.64155	0.910733	4.12184	3.87578	2.9542	2.852	2.96347	1.45943	2.58736	2.62994	1.83592	2.33628	2.5509	3.29278	2.61117	1.26303	1.01436	2.95047	1.14405	2.68706	2.16672	2.87184	1.5509	3.22033	1.40054	4.53419	1.43296	2.34199
IL1B	2.89336	5.05311	2.17951	2.75702	1.41143	5.87529	6.07639	1.1635	4.02768	3.0993	5.18031	3.19219	2.36177	3.10936	1.49057	5.60851	4.35262	2.70266	3.69265	4.05485	6.57001	2.41143	2.59932	5.46303	3.8846	1.88753	4.73985	3.84599	1.95606	2.86987	6.42576	3.55582	1.1177	5.47346	2.34767	4.05224	3.32481	1.38957	3.07382	2.848	3.853	3.926	5.10518	2.28096	5.47735	2.79494	5.81275	3.56438	2.60407
IL1R1	6.26059	4.60348	3.86196	3.57773	4.70598	6.31161	5.0036	4.50779	4.63691	3.36877	4.88264	4.24641	4.82273	3.78764	3.89045	6.03584	3.9279	4.26529	5.9798	3.59574	3.59813	2.81352	2.46205	3.27352	2.90881	3.64847	4.86839	3.78241	4.35262	2.8679	3.90977	3.51349	3.54226	3.28096	3.2765	3.1635	3.24184	3.27947	4.17712	4.27947	3.28688	2.40871	4.93546	3.95884	5.72356	2.12763	4.01525	3.58015	3.71918
IL1R2	3.33628	3.02326	3.84398	1.7866	3.27798	2.3505	2.09761	1.75702	1.88753	1.65992	2.46728	2.66221	3.36317	3.10936	2.51349	2.33628	2.12433	2.72465	3.64616	2.05311	2.87578	0.85599	1.48027	1.774	3.904	2.66221	1.63227	2.90497	2.61353	2.03562	2.42761	3.03034	1.42223	2.21412	1.82782	1.14405	3.65306	1.01436	1.0072	1.14405	2.73769	1.46467	2.15381	1.76977	3.22033	1.02148	4.15866	1.1177	3.18903
IL1RAP	7.46997	7.4645	7.19476	6.89833	6.62264	7.82152	7.07286	6.99118	6.90809	7.2385	6.98402	6.36212	6.40752	6.55597	6.43829	7.92041	6.6837	6.10832	7.10192	6.27146	5.76474	6.45582	6.37086	5.5598	6.46548	6.52982	6.24888	6.12474	5.80967	6.09297	6.20457	6.40939	6.38939	5.94251	6.22265	5.7939	6.29297	6.41447	6.41244	6.59991	6.57016	6.04832	7.03837	6.49649	7.14914	5.97591	6.04199	5.97407	6.26697
IL1RL1	1.62293	1.58496	3.62176	3.20163	3.54102	4.57228	5.46172	3.34199	1.22651	1.65992	1.5509	0.739848	4.36317	0.948601	2.18903	1.02148	3.03562	3.38543	1.9782	2.28096	2.26303	1.69599	1.09085	1.87971	2.81147	2.81558	2.29866	0.411426	3.9542	1.98914	3.46728	2.44626	0.879706	2.69822	1.60881	3.11936	2.80116	1.01436	2.73118	3.32337	2.42492	1.79077	4.28688	2.22959	2.63691	1.9222	2.06005	2.51349	1.60407
IL1RL2	1.62293	1.58496	2.45154	1.13093	1.41143	2.40327	2.29278	1.1635	2.52356	2.8339	2.46728	2.66221	2.9486	2.78869	1.49057	1.02148	2.44626	2.50335	1.03562	2.926	1.83188	1.83188	1.13093	1.61353	0.782409	1.72683	1.76977	0.411426	2.31904	1.3505	1.35614	1.83592	1.30451	1.74416	1.41143	2.02857	1.26303	2.83996	1.5656	2.39232	1.40599	1.53107	1.59932	2.73769	2.04963	1.69599	1.8953	1.51096	2.01792
IL1RN	1.62293	1.58496	1.54597	1.13093	1.41143	1.52105	1.20789	1.1635	1.22651	1.65992	1.5509	3.07724	0.378512	2.37295	1.49057	2.33628	1.04264	1.43829	1.24489	1.15056	3.03914	0.695994	-0.184425	0.863938	0.650765	0.526069	0.584963	0.411426	1.45943	0.879706	0.815575	1.83592	0.748461	1.31615	1.18269	0.790772	1.26303	1.01436	0.485427	1.14405	1.26303	1.46467	1.1635	1.52105	1.18903	1.02148	1.27501	1.1177	1.60407
IL2	1.62293	1.58496	1.54597	1.13093	1.41143	1.52105	1.20789	1.1635	1.22651	1.65992	1.5509	0.739848	0.378512	0.948601	1.49057	1.02148	1.04264	1.49057	2.43563	1.15056	1.53107	0.695994	1.0635	2.01792	2.95047	0.526069	1	0.411426	1.45943	0.879706	1.61824	1.85997	0.748461	1.31615	1.18269	0.790772	1.26303	1.01436	0.516015	1.14405	1.26303	1.46467	1.1635	1.52105	1.18903	1.02148	1.50589	1.1177	1.02148
IL20	1.62293	1.58496	2.03562	1.13093	1.95606	1.52105	1.70487	1.1635	1.88753	1.65992	1.5509	1.07724	0.378512	0.948601	1.49057	1.02148	2.85	2.7137	1.5509	2.22651	1.53107	1.65992	0.815575	1.23879	2.36457	2.07724	2.98003	0.411426	1.45943	1.4489	0.815575	1.83592	1.20789	1.62761	2.33056	0.790772	1.26303	1.01436	1.42761	1.14405	2.50843	2.0321	2.29278	2.69822	1.63691	1.89142	2.26903	1.51096	1.60407
IL21	1.62293	1.58496	1.54597	1.13093	1.41143	1.52105	1.20789	1.1635	1.22651	1.65992	1.5509	0.739848	2.36177	0.948601	1.49057	1.02148	1.04264	1.43829	0.863938	1.15056	2.22342	0.695994	-0.184425	0.863938	0.650765	0.526069	0.584963	0.411426	1.45943	0.879706	1.94111	1.83592	0.748461	2.21412	1.18269	0.790772	1.95233	2.33628	0.485427	1.14405	1.26303	1.46467	1.1635	1.52105	1.18903	1.02148	1.27501	1.926	1.02148
IL21R	2.26604	2.58976	2.03562	2.20163	1.69153	2.17951	1.70487	2.17313	2.62293	2.95977	1.61824	0.739848	2.9486	2.11103	1.49057	2.75061	1.43829	2.17951	2.47768	1.65535	5.59425	0.695994	-0.184425	0.863938	1.09085	0.526069	1.23266	0.411426	1.45943	0.879706	0.815575	1.83592	0.748461	1.31615	1.62761	1.36177	2.10434	1.75275	0.485427	1.30451	1.98185	1.46467	1.69153	1.52105	2.04963	1.02148	2.76553	1.75702	2.01792
IL22	2.26604	1.58496	2.45154	1.3505	1.41143	2.17951	1.29278	2.4957	2.62293	1.65992	1.5509	0.739848	0.378512	0.948601	2.51349	3.07211	1.12433	1.43829	0.863938	1.27501	2	0.695994	-0.184425	0.863938	0.650765	0.526069	1.22033	0.411426	2.61353	0.879706	1.79077	3.25399	0.748461	1.31615	1.18269	0.790772	3.12267	2.9222	0.485427	3.06005	1.26303	1.46467	1.22651	1.52105	1.63691	1.02148	1.27501	2.8339	1.02148
IL22RA2	1.62293	1.58496	2.03562	1.13093	1.41143	1.52105	1.29278	1.1635	1.22651	1.65992	1.5509	0.739848	0.378512	0.948601	1.49057	1.02148	1.04264	1.43829	1.77821	1.15056	1.53107	0.695994	-0.184425	0.863938	0.650765	0.526069	0.584963	0.411426	1.45943	0.879706	0.815575	1.83592	0.748461	1.31615	1.18269	0.790772	1.26303	1.01436	0.516015	1.14405	1.26303	1.46467	1.1635	1.52105	1.18903	1.02148	1.27501	1.1177	1.02148
IL23A	3.07382	1.58496	1.54597	1.3505	2.5008	1.52105	3.488	2.81558	2.94486	1.65992	1.5509	2.49057	0.378512	2.95791	1.49057	1.02148	2.82375	2.7137	1.5509	1.81147	2.41414	0.85599	1.0072	0.863938	2.23266	1.3505	2.02148	0.411426	2.61353	0.887525	2.42761	2.18269	1.32193	1.62761	2.87578	2.29278	3.12267	3.65878	1.09085	2.21101	2.43029	2.45681	2.49057	2.37016	2.37295	1.5509	2.81352	2.73552	1.02148
IL23R	1.62293	1.58496	1.54597	1.13093	1.41143	1.52105	1.20789	1.1635	1.22651	1.65992	1.5509	0.739848	0.378512	1.7866	1.49057	1.02148	1.04264	1.43829	0.863938	1.15056	2.22342	0.695994	-0.184425	0.863938	1.28096	0.526069	0.584963	0.411426	1.45943	0.879706	2.42761	2.66903	0.748461	1.62761	1.18269	0.790772	1.53605	1.01436	0.485427	1.47508	1.26303	1.46467	1.1635	1.52105	1.18903	1.02148	1.27501	2.51349	1.02148
IL26	1.62293	1.58496	1.54597	3.0321	1.41143	4.50144	3.29131	1.1635	1.22651	1.65992	1.5509	1.07724	2.9486	1.37295	1.49057	1.02148	1.21412	2.67807	2.852	1.49057	1.92979	1.93357	2.16027	1.9486	1.87971	1.76977	2.95047	0.895303	1.45943	2.51602	0.815575	1.83592	2.11437	1.31615	1.18269	1.55582	1.26303	1.53107	1.87971	1.40599	2.63459	2.14731	1.68706	3.0072	2.04963	2.47768	1.85599	2.12102	1.02148
IL27	1.62293	1.58496	1.54597	1.61824	1.41143	1.52105	2.29278	1.1635	1.22651	1.65992	1.5509	0.739848	2.36177	0.948601	1.774	1.02148	1.04264	1.43829	1.33914	1.15056	2.73769	0.695994	-0.184425	0.918386	1.36737	0.526069	0.584963	0.411426	1.45943	1.86394	0.815575	1.83592	0.748461	1.31615	1.18269	0.790772	2.95233	3.33628	0.485427	1.14405	1.26303	1.46467	1.1635	1.52105	1.18903	1.02148	1.27501	1.1177	1.02148
IL28A	1.62293	1.58496	1.54597	1.13093	1.41143	1.52105	1.20789	1.1635	1.22651	1.65992	1.5509	2.07724	3.36317	1.37295	1.49057	1.02148	2.88947	1.56071	1.5509	1.8679	3.41549	1.15704	1.10434	1.82375	1.82375	1.31034	1.91073	0.411426	3.44361	2.18587	3.42761	3.66903	0.748461	2.95047	1.40054	0.790772	3.5373	1.01436	1.32769	4.21179	1.31034	1.46467	1.1635	1.52105	1.18903	1.29866	1.62293	4.09761	1.60407
IL28A/B	1.62293	1.58496	3.45154	2.83794	2.37016	1.52105	3.02857	1.1635	2.88557	3.28096	1.5509	1.81558	0.378512	1.37295	1.49057	1.02148	2.13093	2.852	2.29278	2.07382	4.22265	1.66903	0.163499	1.43296	2.55827	1.76977	1.95233	0.411426	4.44361	2.70044	2.62059	4.18349	1.26303	3.94953	3.08576	1.65076	3.5373	5.14445	1.79909	3.47508	2.37016	2.25399	1.99277	2.17313	2.04963	2.16993	2.97085	4.51286	3.18903
IL29	1.62293	1.58496	1.54597	1.13093	1.41143	1.52105	1.20789	1.1635	1.22651	1.65992	1.5509	0.739848	0.378512	1.37295	1.49057	1.02148	1.04264	1.43829	1.26903	1.15056	1.53107	1.31034	0.650765	0.863938	0.650765	0.526069	0.584963	0.411426	1.45943	1.28096	0.815575	1.83592	1.48543	1.31615	1.18269	0.790772	1.26303	1.01436	0.485427	1.14405	1.26303	1.46467	1.1635	1.52105	1.18903	1.02148	1.27501	1.1177	1.02148
IL2RA	1.62293	1.58496	1.54597	1.13093	1.41143	1.52105	1.20789	1.1635	1.22651	1.65992	1.5509	0.739848	0.378512	2.37295	1.774	1.02148	1.04264	1.43829	4.28244	1.15056	4.90737	0.695994	-0.184425	0.863938	0.650765	0.526069	1.4957	0.411426	3.02857	0.910733	3.20477	1.83592	0.748461	1.31615	1.31034	1.34483	3.12267	1.01436	1.56071	1.14405	2.54102	1.46467	2.04963	1.52105	1.63691	1.02148	1.43829	1.1177	1.02148
IL2RB	2.852	1.58496	1.62293	1.42223	2.65535	2.57289	1.20789	1.75702	1.46989	1.8679	1.5509	2.07724	2.9486	1.37295	1.49057	3.33485	1.31615	2.76765	2.80116	1.69599	5.59455	1.13093	-0.184425	0.863938	1.87578	1.27501	1.54102	0.879706	1.45943	0.887525	0.823749	1.83592	0.748461	1.31615	1.18269	0.790772	1.42223	1.80735	1.31034	1.36177	1.26303	1.46467	1.99639	1.52105	2.63691	1.02148	4.06178	1.81147	2.01792
IL2RG	4.19535	1.58496	4.39849	3.21257	3.31759	3.20945	2.37295	2.83996	1.74416	1.81967	3.20477	2.66221	3.94767	3.37295	2.7761	5.07253	2.91265	4.61117	6.71191	3.87381	7.72635	2.07724	2.66903	3.22033	5.57319	3.90014	4.90352	4.60526	3.11437	3.20945	3.09761	2.1177	2.03562	3.62059	3.42358	2.88362	3.43029	3.32912	2.02503	3.26153	3.14078	1.9855	3.52732	2.17632	5.33664	1.37295	6.51633	3.05832	2.82579
IL3	2.26604	1.58496	1.54597	1.13093	1.41143	1.52105	1.29278	1.1635	1.22651	1.65992	1.5509	0.739848	0.378512	0.948601	1.49057	1.02148	1.04264	1.43829	0.863938	1.15056	1.73552	0.695994	-0.184425	0.863938	0.650765	0.526069	0.584963	0.411426	1.45943	0.879706	0.815575	1.85997	0.748461	1.62761	1.18269	0.790772	1.95233	1.01436	0.485427	2.21101	1.26303	1.46467	1.1635	1.52105	1.18903	1.02148	1.27501	1.1177	1.60407
IL32	13.8558	14.2239	14.2149	12.759	13.026	13.9044	13.0224	13.9177	14.4688	13.767	13.6335	13.261	15.6166	13.8662	14.5615	14.8908	13.9314	14.2629	14.0135	13.6638	13.6458	13.9674	13.8336	13.4688	14.5759	13.7271	14.5488	12.2807	13.8016	14.0035	13.8589	14.2212	13.7072	14.0435	13.8939	12.9972	14.1347	14.246	13.3927	13.8919	14.0656	13.465	13.7079	13.6918	13.8954	13.1816	13.7429	14.1897	13.9932
IL4	1.62293	1.58496	3.03738	1.13093	1.41143	1.52105	1.20789	1.1635	1.22651	1.65992	1.5509	0.739848	0.378512	0.948601	2.18903	1.02148	1.04264	1.43829	0.863938	1.15056	2.41414	0.695994	-0.184425	0.863938	1.62761	0.669027	2.07382	0.411426	1.45943	1.3505	0.815575	1.83592	0.748461	1.31615	1.18269	0.790772	1.26303	1.01436	1	3.21257	1.26303	1.46467	1.1635	1.52105	1.18903	1.02148	1.27501	3.24945	1.02148
IL4R	5.14405	5.22689	5.36632	4.43763	4.49442	5.82197	5.08023	4.33485	4.30305	4.62819	4.15543	4.44626	5.6851	4.59515	4.19061	5.7046	4.79857	4.70432	6.84059	4.5601	5.56071	3.70155	4.83238	4.77294	5.37851	4.64501	5.60199	4.67582	5.66107	4.33557	4.25172	4.30597	4.18587	5.58946	4.65134	4.53169	4.27128	4.89724	5.10014	5.04745	4.86096	4.15218	5.68566	4.04527	5.6659	3.90977	6.0321	4.52482	4.01881
IL5	1.62293	1.58496	1.54597	1.13093	1.41143	1.52105	1.20789	1.1635	1.22651	1.65992	1.5509	0.739848	0.378512	0.948601	1.49057	1.02148	1.79494	1.56071	0.863938	1.29866	1.53107	0.695994	-0.184425	0.863938	0.650765	0.526069	1	0.411426	1.45943	0.879706	0.815575	1.83592	0.748461	1.31615	1.23879	0.790772	1.53605	1.65992	0.485427	1.14405	1.26303	1.46467	1.1635	2.21723	1.18903	1.81558	2.17632	1.1177	1.02148
IL6	1.75275	1.58496	2.26003	1.13093	1.41143	1.52105	5.71781	1.16993	1.62293	1.65992	4.88264	2.29866	0.378512	2.11103	1.49057	4.21023	1.04264	1.43829	1.37295	1.75275	3.8748	0.695994	-0.184425	1.07724	0.823749	0.575312	0.584963	0.748461	1.45943	0.879706	5.50239	3.32048	0.748461	1.31615	1.18269	1.08406	1.53605	1.01436	0.516015	2.21101	1.26303	1.58496	1.1635	1.52105	1.18903	1.96717	1.46989	2.9279	1.02148
IL6R	4.58796	5.6946	4.35896	4.07553	4.07125	6.15704	4.99232	3.87283	4.20867	3.7666	3.54597	3.66221	4.82273	3.10936	3.36036	5.33557	4.10182	4.17712	5.93758	3.55704	5.17752	3.07724	3.33342	3.25399	4.78869	4.40599	5.13422	4.2211	4.00988	3.63343	3.47508	4.01167	3.79909	5.14282	4.69988	3.0018	3.96255	4.63981	3.64155	4.43563	3.31615	3.58015	4.06091	3.38957	4.69488	2.51854	5.08534	3.23113	4.34127
IL6ST	10.861	10.8681	10.2916	10.6027	10.7194	10.9504	10.371	10.2467	10.2475	9.81285	10.6391	10.2707	10.0601	9.8989	10.4312	10.9179	10.3978	10.244	10.524	9.91269	10.2075	10.1613	10.2423	10.1163	10.4844	10.0389	10.6834	10.3082	10.2586	9.90222	9.89659	10.1454	10.009	10.6885	10.5085	9.9462	9.99935	10.4713	10.4449	10.3921	10.0919	10.283	10.3237	9.98274	10.6076	9.4406	10.7003	9.86765	10.7151
IL7	1.62293	1.58496	1.54597	2.25399	1.41143	1.52105	1.20789	2.98003	3.10936	3.1811	1.5509	1.07724	0.378512	1.7866	1.49057	1.02148	1.88362	2.4957	2.58976	2.22959	5.47086	1.15704	1.23266	0.863938	2.23879	0.526069	2.17313	0.411426	3.57289	1.4489	0.815575	3.66903	1.62761	1.31615	2.26303	1.04264	3.76022	1.01436	2.10434	1.14405	1.88753	2.04264	2.68706	1.52105	2.85798	1.57531	2.11103	1.1177	1.02148
IL7R	3.63575	3.95977	3.60288	3.47768	4.58616	5.45648	1.72247	3.03386	1.22651	1.65992	3.61941	2.29866	3.36317	3.78764	2.51349	4.07211	2.15381	2.33914	5.36842	3.27501	3.61471	2.0321	2.86196	3.02326	5.09297	3.25852	4.0045	4.01346	3.35896	3.61117	3.26003	2.7137	2.29866	2.9279	2.76553	2.65535	2.80323	2.04963	2.50335	2.28096	3.41954	1.81147	2.64386	2.97085	4.44361	1.03562	5.07468	2.64155	1.60407
IL8	3.72028	5.78084	6.04876	5.46989	3.99458	4.85599	7.63074	5.65592	5.34021	3.82782	7.69418	6.55796	5.75542	7.24717	1.49057	5.99842	3.00899	2.74416	7.9276	4.51538	5.62819	2.42492	3.7666	6.80735	5.30561	3.23573	7.24888	6.6327	5.56682	4.09255	7.51538	5.41312	4.29057	4.02059	3.12928	6.2817	4.43363	1.98185	5.72874	5.81532	3.74093	7.41193	3.17951	2.72683	4.44361	4.12846	3.73985	5.24146	3.47897
IL9	1.62293	1.58496	1.54597	1.13093	1.41143	1.52105	1.20789	1.1635	1.22651	1.65992	1.5509	1.07724	0.378512	0.948601	1.49057	1.02148	1.04264	1.43829	0.863938	1.15056	1.53107	0.695994	-0.184425	0.863938	0.650765	0.526069	0.584963	0.411426	1.45943	0.879706	0.815575	1.83592	0.748461	1.31615	1.18269	0.790772	1.26303	1.01436	0.485427	1.14405	1.26303	1.46467	1.1635	1.52105	1.18903	1.02148	1.27501	1.1177	1.02148
ILF3	8.64749	8.84515	8.95791	8.6977	8.9241	9.26587	8.88496	8.51317	8.39236	9.33072	8.87689	8.65921	8.73813	8.85116	9.06996	9.03125	8.99243	8.72271	8.43342	8.78391	8.73027	8.67575	8.75616	8.86688	9.0396	8.70321	8.96838	8.84862	8.81176	8.72789	8.79481	8.86496	8.7657	9.12143	8.95742	8.65464	8.86746	9.0648	8.77946	8.98524	8.78722	8.93266	8.63586	8.96581	8.57077	9.03941	8.92609	8.90087	8.89248
IRAK1	6.85599	6.05355	5.88509	5.95396	6.16772	6.81288	6.5157	6.77873	6.08683	6.59246	6.7974	6.52529	6.26997	5.99729	6.79025	7.09032	6.3203	6.46989	7.84681	6.38111	6.55121	6.49857	6.18666	6.37643	6.77808	6.74456	7.16189	6.89664	6.23036	6.32733	6.27854	6.45154	6.14098	6.13812	6.39197	6.24489	5.75275	6.57577	6.43313	6.48043	6.01792	6.24203	6.94205	6.53885	7.01692	6.15906	6.69891	6.24413	6.35896
IRAK2	5.35473	6.21315	4.17473	5.0268	5.50811	4.98003	5.488	4.6792	4.31325	4.75969	4.94158	5.70127	4.17073	5.34234	5.36036	6.95989	4.83238	5.31542	5.24146	5.39815	6.0751	4.73715	4.83744	4.7339	5.1297	5.17313	5.53916	5.26941	5.59156	4.73552	5.76765	5.57984	4.71094	6.16209	5.90881	5.43996	5.59186	5.55459	5.02459	5.71973	4.6011	5.48896	4.79546	5.11437	5.0955	5.19731	5.32121	5.14568	3.34056
IRAK3	4.84599	5.94369	4.79181	4.81147	4.93263	5.58676	4.51223	4.51223	4.15623	3.90689	4.34199	3.66221	4.53294	4.10936	3.89045	5.33557	3.64501	3.59574	5.15421	3.86691	3.33771	3.04089	2.38957	2.488	4.90737	3.16027	4.33056	3.13586	3.75809	2.99639	3.18587	2.6893	3.54226	4.04177	3.88557	3.5741	3.12267	3.50716	4.13093	3.61941	3.66334	3.24489	3.85997	3.8125	4.80581	3.09592	4.78607	3.43429	3.8268
IRAK4	6.36194	6.75849	5.22419	5.63023	5.95652	7.01992	4.61176	5.38267	5.07339	3.58496	5.92695	4.24641	4.36317	4.488	5.68229	6.17672	5.1235	5.14853	6.40956	4.82934	5.47703	4.22805	4.6427	4.83238	5.97682	4.93923	5.99684	4.96947	5.10392	4.91791	3.83693	4.81609	4.8485	6.04396	5.87529	4.62	5.05441	5.35685	5.4614	4.68032	4.89239	4.57471	5.23611	4.61058	5.75168	4.23266	5.71067	4.21723	5.30451
IRF1	4.75168	4.72792	4.62176	4.52293	4.5404	5.85225	5.13299	4.75756	4.30159	4.12928	4.68986	3.81352	4.17073	3.37295	3.77505	6.27408	3.87873	5.46532	5.31107	4.60999	6.80012	3.15543	3.74846	4.01792	4.58135	4.01167	4.80478	4.04439	3.13093	3.98641	3.84197	3.64501	3.27798	3.31615	4.03738	3.58376	3.5373	2.16672	3.21257	3.96809	3.30743	3.79701	4.27426	3.70487	4.85848	3.14405	5.87995	3.28096	4.01881
IRF3	5.0917	6.08555	4.84046	4.30451	4.81352	5.26003	4.56499	5.32012	4.68986	4.34767	3.75702	3.66221	5.17033	3.37295	3.19061	4.55766	5.16712	4.98504	4.79233	4.55336	4.91982	3.95606	4.73877	4.88947	4.91648	4.95047	4.52857	4.61883	5.36282	4.27873	4.76129	4.19535	5.04483	5.0917	5.03474	4.66164	4.6792	5.25626	4.5552	5.22458	4.41007	4.59276	4.73715	4.13175	4.90929	3.93734	5.24982	5.39163	3.34056
IRF4	2.10098	2.7866	1.54597	1.5509	1.52607	2.69822	2.22342	1.1635	1.97085	1.65992	2.29866	2.07724	3.36317	2.95791	1.774	4.21023	2.13093	2.25096	4.12846	3.03386	4.56682	1.48543	1.45418	2.0635	3.32912	4.1635	2.28096	1.80735	1.72247	2.14078	1.04963	1.96717	2.10434	2.31904	2.1375	1.23266	2.22959	2.02857	1.62293	1.99639	1.44361	1.46467	1.75275	1.92979	2.85798	1.28688	3.55582	1.1177	1.60407
IRF5	5.18388	5.72356	4.90737	5.24755	5.84574	6.0197	4.38474	5.26529	4.28762	4.63691	5.31976	3.07724	3.94767	3.488	3.64962	5.75061	3.75702	4.81096	6.11061	4.34127	5.32481	3.47508	3.6565	4.22419	5.39951	4.59335	5.69599	4.75007	3.9279	4.01881	2.55827	4.50144	3.38681	5.39197	4.57592	3.3505	3.95047	4.01346	4.24945	3.70377	2.97085	3.86096	4.55888	3.5373	5.33664	2.66676	5.55059	3.37016	4.34127
IRF7	4.47962	4.40327	3.1127	3.76977	3.38543	6.2854	3.36737	3.66334	3.60051	3.03562	5.10476	3.49185	4.82273	3.10936	2.7761	4.83794	3.37295	4.28762	4.83542	4.80529	5.32625	2.82782	3.04439	3.35896	4.79701	3.35473	4.36807	2.9542	3.05658	1.74416	3.45549	3.58976	2.62994	3.9782	3.97269	3.01078	3.15056	3.36457	3.1635	3.0054	3.20477	3.10098	3.97085	2.56316	4.75168	2.43563	5.44261	2.86196	4.54288
IRF8	5.90087	5.86592	6.08066	5.21374	3.904	6.4632	4.02857	5.00135	4.76765	5.28133	5.38509	4.24641	4.17073	3.8748	4.43829	6.42291	3.84097	5.23228	7.31651	4.27426	6.88594	3.69488	3.46467	3.16993	5.20867	5.59664	6.11686	5.83441	4.67582	3.92315	3.7761	5.26754	4.34199	5.71452	5.17832	3.4489	4.18428	5.06523	4.53169	4.26303	4.31107	4.43496	5.42324	4.01436	5.37295	3.72356	6.31325	3.91934	4.60407
IRGM	1.62293	1.58496	1.54597	1.13093	1.41143	1.52105	1.20789	1.1635	1.22651	1.65992	1.5509	0.739848	2.9486	0.948601	1.774	1.02148	1.04264	1.43829	0.863938	1.15056	1.53107	0.695994	-0.184425	0.863938	0.650765	0.526069	0.584963	0.411426	1.45943	0.879706	0.815575	1.83592	0.748461	1.31615	1.18269	0.790772	1.26303	1.01436	0.485427	1.69599	1.26303	1.46467	1.1635	1.52105	1.18903	1.02148	1.27501	1.1177	1.02148
ITGA2B	2.01436	3.61824	3.03738	1.13093	2.54102	3.61235	2.29278	1.1635	2.37295	3.54473	1.61824	3.19219	3.68482	3.59455	3.36036	1.02148	2.76553	2.05311	2.07382	2.02857	1.87578	1.57046	1.38405	1.9782	2.58736	2.35896	2.75916	2.14078	3.19849	2.67129	2.20477	2.18269	2.37573	3.08746	1.66903	1.17632	2.85997	4.58496	2.25399	4.24793	2.19535	1.46467	1.46467	2.09761	1.63691	1.51602	2.34767	2.9279	1.60407
ITGA4	2.87774	1.58496	2.1635	1.13093	1.66448	1.62761	1.20789	2.10434	2.42761	2.66903	1.5509	1.81558	0.378512	2.59455	1.49057	3.07211	2.21101	2.31034	4.12681	2.80529	3.13093	1.60407	2.29572	1.72683	3.3978	2.36457	2.41414	2.5435	1.45943	2.07724	1.1375	1.83592	2.19849	2.28096	1.39506	1.26303	1.26303	1.53107	2.16672	2.08406	2.45681	1.58496	1.46467	1.52105	2.63691	2.33056	2.97269	1.1177	2.34199
ITGA5	5.72738	5.62352	4.02591	5.30524	4.67243	5.96301	5.75622	4.74631	4.19692	4.17712	5.52638	5.37434	6.45055	4.69488	3.99729	6.95989	4.48864	4.32048	8.04712	4.8748	4.849	4.24489	4.52982	5.19771	5.60526	5.28059	6.67539	4.74416	5.45582	4.5008	4.17552	3.99095	5.01659	4.92742	5.07767	5.41684	4.21101	3.85898	5.56224	5.34163	4.37086	4.39232	6.23151	4.4489	6.05115	3.93829	4.8475	4.70155	5.47832
ITGA6	8.69648	8.00163	7.53247	8.96096	9.07513	6.84837	7.54381	8.95562	7.6367	5.81404	9.51552	7.54164	7.09107	7.25541	7.88387	9.26618	7.65971	7.23506	9.17338	7.09719	8.08353	7.62461	7.74967	8.09587	9.40998	7.98976	8.51258	8.68075	7.32319	7.31768	7.29195	8.03034	7.15066	8.12138	7.61692	7.38793	7.62044	7.32193	8.05338	7.17373	7.24432	7.5331	8.43771	7.11072	8.44344	7.21422	8.04767	7.01725	7.66292
ITGAE	6.69153	6.90869	6.37191	6.732	6.58346	4.99413	6.0766	6.81288	6.46385	4.42962	6.77334	7.06167	6.45055	7.02614	6.87689	6.63314	6.2681	6.43246	7.00966	6.09803	6.58346	6.58601	6.72683	6.72055	6.92255	6.56331	7.12309	6.8363	6.71301	6.53962	6.65464	6.50922	6.70349	7.13883	6.89057	6.41701	6.90629	6.82591	6.70349	6.41397	6.13319	6.50716	6.32625	6.04658	6.39094	6.29994	6.66249	6.35332	8.10119
ITGAL	5.86171	4.42021	4.15623	3.59813	4.37086	4.59455	2.95233	4.73931	3.35473	2.52607	3.94111	3.19219	3.36317	3.488	2.18903	5.20984	3.43696	4.99277	6.98345	3.94392	6.83731	2.81558	3.51602	3.22188	5.29168	5.07682	5.15543	4.49633	4.0009	3.9514	1.70044	2.8339	1.99639	4.9222	4.02591	3.0993	2.80941	2.77821	2.42492	1.74846	2.82985	2.55827	3.31034	2.41143	5.05094	1.65992	6.39335	2.90111	3.18903
ITGAM	6.06286	6.80826	5.67016	5.53232	6.14119	6.46826	5.54133	5.91001	4.86047	4.59216	5.18031	4.24641	3.68482	4.59515	4.58256	6.50541	5.30378	5.76553	7.07328	5.1235	6.23324	4.27947	5.07382	5.22882	6.54905	5.77926	6.4933	5.57592	5.6893	4.74308	4.31904	5.52199	4.76924	6.75181	5.78057	4.50589	5.21101	6.09212	4.71864	5.53138	4.69988	5.0237	5.34589	4.88753	6.11728	3.94298	6.45055	5.16068	5.37643
ITGAX	7.55497	7.9607	6.83175	7.32481	6.78018	7.45713	6.21684	6.55213	5.53761	5.89821	6.46744	4.88411	5.0635	5.5157	5.77531	8.0814	5.59425	6.62439	9.09289	5.87504	8.09122	4.87627	5.32697	5.68594	7.54133	6.46679	8.10758	7.15805	5.3345	5.28614	5.03166	5.58616	4.74578	7.39626	6.9005	5.78947	6.03408	6.31904	5.07125	5.56133	4.72465	5.30086	5.49538	4.70321	7.27034	4.17393	8.30369	4.72137	5.74685
ITGB1	9.98931	9.93558	8.46062	9.21844	9.39611	8.75726	8.45853	8.9648	8.40718	7.07468	9.57486	7.65671	8.38547	7.73613	8.47577	9.97691	8.26468	8.43095	10.397	7.99112	9.0427	7.50255	8.05945	8.08422	9.41536	8.09128	9.6811	8.60888	8.26959	7.78391	7.31125	7.99577	8.39206	9.5069	9.41198	8.22699	8.61739	8.90099	8.81513	8.35865	8.25252	8.01787	9.55672	7.94163	9.63045	7.47768	8.89905	7.72096	9.0716
ITGB2	7.86468	7.44617	6.94451	7.01112	6.47249	7.376	5.78895	6.80645	5.44195	5.60674	6.507	5.1643	4.82273	5.54257	5.39985	8.0634	5.84775	7.16088	9.31365	6.0936	8.45504	4.90352	6.2384	5.88215	7.2764	6.74591	7.64082	7.20731	6.43045	5.88655	4.98322	5.82248	5.52325	7.35931	7.13093	5.43729	5.7211	6.14914	6.04461	6.12081	5.27687	5.3572	6.65105	5.37051	7.44344	5.01436	8.01976	4.9397	6.14832
ITLN1	1.62293	1.58496	1.54597	1.13093	1.41143	1.52105	1.29278	1.75702	1.22651	1.65992	1.61824	1.49057	2.36177	2.11103	1.49057	3.07211	1.04264	1.43829	1.95233	1.15056	1.53107	0.695994	-0.184425	0.863938	0.731183	0.526069	1.10434	0.411426	1.45943	0.879706	0.815575	1.83592	0.748461	1.31615	1.18269	0.790772	1.26303	1.33914	0.485427	1.14405	1.26303	1.46467	1.1635	1.52105	1.18903	1.02148	1.27501	1.1177	1.02148
ITLN2	1.62293	1.58496	1.54597	1.13093	1.41143	1.52105	1.20789	1.75702	1.88753	1.65992	1.5509	1.07724	0.378512	0.948601	1.49057	2.33628	1.04264	1.43829	0.992768	1.15056	1.53107	0.695994	0.321928	0.863938	0.650765	0.526069	0.584963	0.411426	1.45943	0.879706	1.61824	1.83592	0.748461	1.31615	1.18269	0.790772	1.26303	1.01436	0.485427	1.14405	1.26303	1.46467	1.1635	1.52105	1.18903	1.02148	1.27501	1.1177	1.02148
JAK1	8.28877	7.7926	8.11936	8.12029	7.81769	8.63869	8.02973	7.7412	7.89912	7.6401	8.14619	7.54705	7.57259	7.23074	7.69021	8.40152	7.68657	7.54959	8.2211	7.70051	7.62271	7.58991	7.33396	7.62051	8.08114	7.85481	7.59044	7.65793	7.74604	7.40284	7.50708	7.60881	7.67264	7.83099	7.5359	7.81481	7.42819	7.79533	7.91043	7.74846	7.70183	7.39832	7.5428	7.68825	8.39985	7.51759	7.86183	7.7701	7.89554
JAK2	8.30501	7.96399	8.27226	7.93534	7.88289	8.74281	7.82718	7.78116	8.03579	8.22251	7.7488	7.29912	7.77248	7.76507	8.13873	8.09924	8.10999	8.14221	8.33145	7.90563	8.2529	7.74349	7.67172	7.9582	8.15644	8.2709	8.46761	7.89609	8.38379	7.80922	7.25861	7.52748	7.72117	8.19412	7.58631	7.03232	7.70494	8.62761	8.12676	8.16305	7.40693	7.52207	7.73823	7.80135	7.87129	7.76268	8.42924	7.72697	7.54257
JAK3	4.04002	3.70155	3.30012	3.46467	3.30597	3.83491	4.13996	3.48027	3.47119	3.7137	3.38543	2.29866	3.94767	3.59455	3.36036	4.83794	4.0505	3.93546	5.77768	4.2502	5.47897	3.50716	3.64155	3.19849	3.96347	4.06005	4.26153	3.21412	4.73931	3.76022	3.37434	3.68032	2.76553	4.47832	3.70929	3.05311	3.64039	4.2765	3.74416	4.57773	3.4019	2.48285	4.55459	3.66107	4.80581	2.85	5.10643	4.31107	2.34199
KCNJ2	5.46271	7.49346	5.10056	5.64184	5.76102	5.42962	5.08236	4.8212	5.30159	4.6565	4.68986	4.53605	5.53294	5.17991	6.09719	5.27389	4.8475	6.26735	5.62293	4.89627	5.88411	4.55152	4.87725	3.47119	5.27538	4.55582	6.38198	4.49185	5.86518	4.33628	5.06005	4.30159	5.70183	8.08507	7.42861	5.01257	6.43962	7.02148	5.43896	5.34944	5.91648	5.79546	4.89191	5.52544	5.05094	4.38819	6.60807	5.73525	6.61897
KIR3DL1	2.26604	1.58496	2.774	1.13093	1.69153	1.76553	1.20789	1.1635	2.30159	1.65992	1.5509	0.739848	0.378512	1.7866	1.49057	1.02148	1.04264	1.43829	0.863938	1.15056	1.53107	0.695994	-0.184425	0.863938	0.650765	0.526069	0.584963	0.411426	1.45943	0.879706	0.815575	1.83592	0.748461	1.31615	1.18269	0.790772	1.26303	1.01436	0.485427	1.14405	1.26303	1.46467	1.1635	1.52105	1.18903	1.02148	1.27501	1.1177	1.02148
KIR3DL2	1.62293	1.852	1.54597	1.13093	1.41143	1.52105	1.20789	1.1635	1.22651	1.65992	1.5509	1.07724	0.378512	0.948601	1.774	1.02148	1.59932	1.44361	1.65992	1.8953	2.32193	1.02857	0.226509	0.895303	1.9486	1.57531	2.4957	0.411426	1.45943	1.76977	1.52607	1.83592	1.07039	1.31615	1.97085	1.02857	1.26303	1.01436	0.687061	1.14405	1.68706	1.46467	1.76553	1.52105	1.63691	1.11103	1.54597	1.1177	1.02148
KIR3DL3	1.62293	1.58496	3.03738	1.13093	1.41143	1.52105	1.20789	1.1635	1.22651	1.65992	1.5509	1.49057	0.378512	0.948601	1.49057	1.02148	1.30451	1.82375	0.863938	1.15056	1.53107	1.9855	0.650765	0.863938	2.36457	1.40599	1.58976	0.411426	1.45943	2.08746	0.815575	1.83592	0.748461	1.31615	1.76553	0.790772	1.26303	2.9222	1.25701	1.14405	1.31034	1.46467	1.1635	1.60881	1.18903	1.02148	1.27501	1.51096	1.02148
KIR_Activating_Subgroup_1	1.62293	1.852	1.54597	1.13093	1.41143	1.52105	1.20789	1.1635	1.29866	1.65992	1.5509	1.81558	0.378512	0.948601	1.49057	1.02148	1.04264	1.7137	1.98914	1.9486	2	1.33914	0.321928	1.01436	2.13093	0.992768	1.07724	0.575312	1.51602	1.63227	1.20163	1.83592	1.33342	1.31615	1.72247	1.65076	1.53605	1.01436	1.58976	1.14405	1.44361	1.46467	1.38405	1.52105	1.63691	1.23266	2.07724	1.51096	1.60407
KIR_Activating_Subgroup_2	1.62293	1.58496	1.54597	1.13093	1.41143	1.59455	1.20789	1.58976	1.22651	1.65992	1.5509	0.739848	2.9486	1.37295	1.49057	1.02148	1.04264	1.53107	0.863938	1.15056	1.53107	0.695994	-0.184425	0.863938	0.659925	0.526069	0.887525	0.411426	1.76553	0.879706	0.815575	1.83592	0.748461	1.62761	1.18269	0.790772	1.95233	1.01436	0.485427	1.89142	1.26303	1.46467	1.74416	1.52105	1.18903	1.02148	1.41143	1.1177	1.02148
KIR_Inhibiting_Subgroup_1	1.62293	1.58496	2.8679	1.76977	1.7866	2.59455	1.20789	1.1635	3.03914	2.69599	1.5509	0.739848	2.36177	1.37295	1.49057	1.02148	1.98914	2.25701	2.38128	2.0036	5.8748	1.20789	1.28096	1.72247	1.19535	2.14078	2.22651	0.895303	3.02857	1.86394	3.61941	1.83592	0.903038	3.62761	1.18269	0.790772	1.26303	1.01436	1.51602	4.47508	1.26303	1.46467	1.1635	1.52105	2.04963	1.02148	1.27501	1.1177	1.02148
KIR_Inhibiting_Subgroup_2	1.62293	1.58496	1.54597	1.13093	1.41143	1.52105	1.20789	3.34199	1.22651	1.65992	1.5509	1.07724	0.378512	0.948601	1.49057	1.02148	1.21412	2.33914	2.08746	2.07382	5.3579	0.695994	0.0143553	1.01436	1.46467	0.765535	2.17313	0.411426	2.61353	0.879706	0.815575	1.83592	0.748461	2.79701	2.01436	0.790772	2.12102	2.9222	1.29866	1.14405	1.87184	1.46467	1.1635	1.70487	1.63691	1.17632	3.02503	2.09761	1.02148
KIT	4.73064	6.91612	5.75809	6.67243	6.99175	6.64443	7.14863	6.1815	6.59066	6.72165	6.29756	6.71094	6.40752	6.86456	6.25644	5.45088	6.46205	4.60822	5.70681	5.8505	4.89821	6.5345	6.97739	6.21859	6.7658	6.1467	5.20594	6.92754	6.69808	6.27873	6.84987	6.8515	5.98846	6.22959	5.06178	5.63923	6.49586	4.69042	6.46989	6.8212	6.45992	6.72615	5.83264	6.72233	4.57471	6.79999	5.55336	6.64775	6.69139
KLRAP1	3.94392	4.51602	3.45154	4.16027	4.86245	4.50144	4.75114	4.17233	3.30159	4.54411	3.9982	4.01525	3.36317	2.59455	3.64962	4.33557	4.65019	3.88264	3.76022	3.58135	3.51223	2.94486	2.83188	3.54967	3.64731	3.10601	3.34767	3.44758	5.22497	3.64616	4.43296	4.32048	3.15381	5.30998	3.86691	2.44361	4.56377	5.48446	3.90689	5.79442	2.89142	2.7761	2.6893	3.851	3.51096	3.66789	3.87873	4.30451	3.47897
KLRB1	3.75168	3.95047	2.67356	1.83996	4.17792	4.79442	1.51602	4.39506	2.52356	2.76765	2.62059	2.07724	3.36317	2.37295	1.49057	4.21023	2.15056	2.91648	4.70708	2.06005	3.79181	1.4957	1.15704	2.11103	3.49953	2.1635	3.76129	2.81762	2.29572	2.43296	1.47508	1.83592	0.748461	2.06695	2.39232	1.852	2.12763	1.774	2.65306	1.91456	2.29572	2.19535	2.25096	1.95977	3.85898	1.16993	3.3799	1.1177	1.60407
KLRC1	1.62293	1.58496	1.54597	1.13093	1.41143	1.52105	1.20789	1.1635	1.22651	1.65992	1.5509	1.07724	0.378512	2.37295	1.49057	3.07211	1.04264	3.45943	1.67807	1.15056	3.24336	0.695994	-0.184425	0.863938	0.713696	2.41414	0.584963	0.411426	1.45943	1.31034	0.815575	1.83592	0.748461	1.31615	1.18269	0.790772	2.53854	1.59932	0.485427	1.14405	1.26303	1.46467	1.1635	1.52105	1.18903	1.02148	2.02503	1.1177	1.02148
KLRC2	5.1643	4.74255	4.69711	5.2384	3.61589	2.15056	3.61706	3.88166	5.52136	4.93121	4.29793	3.39917	6.5331	6.16289	5.99774	5.50526	4.84298	6.20555	6.34252	6.06393	6.29149	3.56194	3.94953	4.07382	0.823749	5.64703	6.7046	3.36737	4.71534	4.97499	5.13832	4.03386	4.09339	4.6017	6.97694	4.96255	5.60999	4.96486	4.79077	5.64731	4.02591	3.54967	5.00809	3.81762	4.13832	5.48091	6.41481	5.1206	3.926
KLRC3	7.40939	8.56022	7.10978	7.53862	7.29499	6.13504	5.63749	6.62029	7.363	5.81327	5.98413	5.88411	6.68496	6.50208	7.54797	6.75047	6.58511	7.10591	7.16038	7.23026	7.84015	5.77373	6.05853	5.24717	7.23506	6.5404	7.96266	5.85898	6.45236	6.89627	6.6879	6.21897	6.6886	7.79818	8.29517	6.35297	8.11577	7.49697	7.69794	7.14914	6.59798	5.6565	6.38457	6.68131	5.98185	6.0974	7.97218	6.83428	7.52685
KLRC4	4.83441	5.88387	4.04963	4.61058	4.66846	4.49953	3.37434	3.61824	4.33199	4.55704	4.15543	3.49185	3.94767	4.43162	4.58256	4.33557	4.09677	4.99774	5.13011	4.57652	6.08576	3.14568	3.34056	2.82171	4.36667	3.97361	4.8125	3.26903	3.70377	3.80941	2.9982	2.89918	3.63691	4.61706	5.38024	3.34341	4.75596	4.75382	5.49185	4.63633	3.91552	3.03386	3.46467	4.0027	4.57471	3.42089	6.02591	2.75916	5.18903
KLRD1	1.62293	1.58496	1.774	1.93734	3.10769	1.91839	1.20789	1.91073	1.22651	1.69599	2.10434	0.739848	0.378512	2.78869	2.51349	3.75061	2.68482	4.00899	2.91073	2.43829	4.46663	1.22651	0.910733	1.08406	2.10098	1.36737	1.96347	1.63227	1.45943	1.01436	0.815575	1.83592	0.773996	1.31615	1.65535	1.32193	1.26303	2.31904	2.21412	1.14405	2.19535	1.48027	2.44095	2.03562	2.37295	1.82782	4.83996	1.1177	1.02148
KLRF1	1.75275	1.58496	1.54597	1.13093	1.54102	1.52105	1.51602	1.1635	1.62293	1.65992	2.10434	0.739848	2.9486	1.37295	1.774	1.02148	1.04264	1.43829	1.19535	1.15056	1.53107	0.695994	-0.0892673	0.863938	1.70487	2.21412	0.678072	0.411426	1.76553	0.879706	1.20163	1.83592	0.748461	1.62761	1.18269	0.790772	1.76129	1.33914	0.782409	1.89142	1.26303	1.46467	1.1635	1.52105	1.18903	1.02148	1.27501	1.1177	2.01792
KLRF2	1.62293	1.58496	1.54597	1.13093	1.41143	1.76553	1.20789	1.1635	1.22651	1.65992	1.5509	1.07724	0.378512	0.948601	1.49057	1.02148	1.04264	2.11437	0.863938	1.15056	1.53107	0.695994	-0.184425	0.863938	0.687061	0.526069	0.584963	0.411426	1.45943	0.879706	0.815575	1.83592	0.748461	1.31615	1.76553	0.790772	1.26303	1.01436	0.485427	1.14405	1.26303	1.46467	1.1635	1.52105	1.18903	1.02148	1.70487	1.1177	1.60407
KLRG1	2.20789	1.58496	3.30012	1.87971	2.95606	3.44228	2.29278	3.24336	1.22651	1.65992	1.61824	1.49057	3.94767	1.37295	1.49057	2.75061	2.02503	3.13258	2.38957	2.91265	3.22342	1.67807	0.815575	1.41143	2.47249	1.66448	2.42223	1	2.25096	1.76977	3.32048	2.86196	1.42223	2.62761	1.91456	1.23266	1.95233	3.33628	1.68706	2.47508	1.81967	2.34483	2.37295	2	2.63691	1.67807	2.98003	2.51349	1.60407
KLRG2	1.62293	3.26754	3.03738	2.83794	3.37016	3.17951	1.20789	3.17313	3.30159	3.54473	1.5509	0.739848	2.36177	0.948601	1.49057	2.33628	1.21412	1.852	0.863938	1.49057	1.53107	0.695994	-0.184425	0.863938	0.650765	0.526069	0.584963	0.411426	1.45943	0.879706	0.815575	1.83592	0.748461	1.31615	1.41684	0.790772	1.26303	1.01436	0.485427	1.14405	1.26303	1.46467	1.75275	1.52105	1.18903	1.23266	1.35614	1.1177	2.01792
KLRK1	4.8475	5.23534	3.70266	3.28244	5.45812	4.87135	2.95791	3.61589	4.20477	4.21023	2.62059	3.19219	4.36317	4.03562	3.89045	3.75061	3.73444	5.3572	5.64789	4.62644	7.53753	2.81967	2.36457	3.53605	4.40463	4.21101	4.89142	4.07125	3.82069	4.02768	3.78555	2.9486	3.5472	4.83086	4.51223	2.63227	3.86987	4.06178	4.83441	3.80735	3.65878	2.43029	3.37156	3.62761	5.13873	2.56071	6.94251	4.09339	4.60407
LAG3	1.75275	1.852	1.54597	1.13093	1.41143	2.5008	1.20789	1.16993	1.22651	1.65992	1.88362	1.49057	0.378512	1.7866	2.51349	3.33485	1.14405	2.39232	2.774	2.04963	5.33092	1.41143	0.400538	2.04264	2.02503	1.65076	1.79909	1.34483	1.45943	0.941106	1.32769	1.83592	1.20163	1.31615	1.18269	0.790772	1.26303	1.01436	0.485427	1.14405	1.26303	1.46467	1.1635	1.52105	2.04963	1.02148	3.50716	1.46989	1.60407
LAIR1	6.83099	7.14476	6.51096	6.51633	6.68496	7.08661	4.83592	6.07938	5.32409	4.78346	6.25172	5.19219	5.6851	4.59515	5.61677	6.97934	5.41007	6.34731	8.84505	5.59574	7.25654	4.853	5.59515	5.45582	6.99084	6.30725	7.42148	6.19101	6.51065	5.16672	4.31542	5.40837	5.08236	7.30003	6.32247	5.23611	5.5509	6.03276	5.56529	5.57016	5.04963	5.39849	6.67737	4.86542	6.95803	4.44294	7.05561	5.38543	5.82629
LAMP3	3.75168	1.58496	1.54597	1.13093	1.41143	1.52105	1.20789	1.75702	1.22651	1.65992	1.5509	0.739848	0.378512	0.948601	2.18903	3.07211	1.5509	2.17313	4.21801	1.68257	4.28614	1.32769	1.23266	2.26604	0.948601	2.03562	1.4957	1.38405	2.02857	2.35614	0.815575	1.83592	1.14405	2.02148	1.64616	0.790772	1.85997	1.50589	0.687061	1.14405	1.26303	1.46467	1.1635	1.61824	2.63691	1.02148	2.40054	1.1177	1.02148
LCK	2.07382	1.58496	1.54597	1.13093	1.41143	1.52105	1.20789	1.1635	1.22651	1.65992	1.5509	0.739848	0.378512	0.948601	1.49057	2.33628	1.04264	2.48027	2.76977	1.81147	5.26716	0.695994	0.978196	0.918386	2.43563	2.15381	1.75275	1.70044	1.45943	1.72683	1.01436	1.83592	1.23879	1.60407	1.18269	0.790772	1.26303	2.14405	0.485427	1.14405	1.44361	1.46467	1.29278	1.52105	2.85798	1.02148	4.2817	1.32193	1.02148
LCP2	7.35729	7.4685	7.04319	6.62965	6.30961	6.97441	7.49506	6.76368	5.87799	6.55044	6.61043	6.53621	6.0635	6.59515	6.23477	8.28188	6.30177	6.86962	8.54813	6.8535	8.70193	5.85748	6.40378	5.51728	7.00888	6.57803	7.74187	6.99333	5.99639	5.56621	6.56163	6.1152	5.50811	6.49713	6.8071	6.33789	5.91552	6.10538	5.91815	6.49761	6.27034	6.07446	6.81006	5.75596	7.27034	5.58015	8.0964	5.59664	5.926
LEF1	5.29976	4.59395	4.44095	5.54009	4.63459	5.59276	4.80478	4.8674	5.74255	5.98527	5.77321	5.66164	5.53294	5.14527	5.80503	5.07253	5.49793	4.86839	6.31994	5.52419	6.11187	5.5043	4.77716	4.86493	5.73227	5.04045	5.67384	5.18824	4.63169	5.11353	4.40939	4.89191	4.32984	4.63052	4.76607	5.94158	4.74201	5.15906	6.10936	5.02768	6.38094	4.79857	5.79649	5.83567	6.0955	5.58015	4.96763	4.8125	6.93793
LGALS3	10.3255	7.66206	7.97424	8.98743	8.68902	8.97381	8.43246	9.45748	7.29149	6.9712	9.44859	7.97963	8.02131	6.74201	7.37034	10.1014	8.17523	7.78725	10.4012	7.53146	8.52591	6.09824	8.06743	8.71435	8.42945	8.4422	9.43858	9.07967	8.67342	7.6303	7.31461	8.61438	7.55474	8.22318	6.82043	7.61831	7.63081	8.01954	7.16491	8.42249	6.58916	7.04155	10.0386	7.50898	9.90132	6.55658	7.52763	7.80716	4.926
LIF	3.47508	2.68257	1.8679	2.18269	1.52105	4.91648	3.44361	3.70266	1.71809	2.11103	4.05224	2.49057	2.36177	2.78869	1.774	6.68117	1.04264	2.20789	5.53605	1.79909	1.95977	1.3505	1.42223	1.848	2.97269	1.76977	3.83996	1.67356	1.98914	1.28096	2.58015	1.83592	2.26604	1.31615	1.18269	1	1.26303	1.01436	1.12433	1.852	1.69599	1.90304	4.0063	2.57531	4.63633	1.02148	1.82375	2.47249	1.02148
LILRA1	3.35332	3.17473	3.09592	2.67582	1.69153	3.20163	2.02857	1.81558	2.20789	1.65992	3.20477	1.07724	0.378512	2.59455	2.7761	3.92029	2.47508	2.73552	4.0036	2.53107	4.15218	0.722466	1.93734	2.07039	4.10182	2.67807	3.37295	2.91456	2.29572	2.28096	1.58015	2.33628	1.28096	4.17233	3.23879	1.63691	2.6893	3.18903	1.3505	1.848	1.72683	2.14078	2.57289	1.79909	3.37295	1.02148	4.06695	2.25096	2.34199
LILRA2	3.30743	4.32337	3.11437	3.82375	3.49313	4.54288	1.69153	2.41954	2.28688	1.65992	2.46728	1.49057	3.68482	2.78869	2.51349	4.45088	3.33056	4.17552	6.30998	2.87578	5.14037	0.978196	3.1127	3.42358	5.11728	3.56682	5.71397	5.5735	3.18269	3.8953	1.46467	3.07039	3.27352	4.42156	4.19613	3.02857	3.849	3.46336	3.69711	3.01614	3.0197	3.57773	3.04264	2.9241	4.29939	2.09085	4.95838	1.774	3.0197
LILRA3	1.62293	1.58976	1.54597	1.13093	1.41143	1.52105	1.20789	1.4957	1.62293	1.65992	1.5509	1.07724	3.36317	2.59455	1.774	2.75061	1.04264	1.43829	0.992768	1.15056	2.22342	0.695994	-0.184425	0.863938	1.5656	0.526069	0.584963	0.411426	2.90304	0.879706	1.94111	1.83592	0.748461	2.21412	1.18269	0.790772	1.53605	3.33628	0.485427	2.47508	1.26303	1.46467	1.1635	1.52105	1.18903	1.02148	1.27501	1.51096	1.02148
LILRA4	1.62293	1.58496	1.81558	3.16672	1.41143	1.76553	1.29278	1.1635	2.66448	1.65992	2.10434	1.49057	2.9486	0.948601	2.51349	3.55827	1.43829	3.0018	2.25701	1.37295	6.00045	0.695994	1.53605	1.0635	1.852	2.02503	3.26604	1.59455	4.67243	1.18903	3.20477	1.83592	1.18269	6.76752	4.23649	1.62293	4.99684	5.50684	0.782409	2.79701	1.26303	2.73552	1.54597	1.52105	1.63691	1.02148	2.73769	4.76075	2.01792
LILRA5	1.62293	1.58496	3.03738	1.13093	1.41143	1.52105	1.48543	1.27501	1.88753	1.65992	1.61824	0.739848	3.68482	3.78764	2.9982	2.75061	1.04264	1.43829	2.81558	1.67356	1.58496	1.22651	-0.184425	1.33914	3.05485	1.15704	2.17313	1.85599	1.76553	1.65076	1.20163	1.83592	1.59932	1.31615	1.40599	0.790772	1.26303	1.50589	0.871844	1.14405	1.87971	1.46467	1.26303	1.52105	1.63691	1.02148	2.73335	1.1177	2.01792
LILRA6	1.62293	1.58496	2.03562	2.54102	1.41143	1.52105	1.20789	2.60644	2.15056	1.65992	1.61824	1.07724	3.68482	3.10936	1.49057	4.07211	1.04264	1.51096	2.40599	1.38405	2.45943	0.695994	0.298658	0.863938	1.88753	0.85599	1.97085	0.863938	1.83592	0.879706	2.52607	1.83592	0.9855	1.31615	1.18269	0.790772	2.70708	1.9222	0.575312	2.28096	1.26303	1.46467	1.1635	1.52105	1.63691	1.02148	1.83188	1.83592	1.02148
LILRB1	5.72574	5.64904	4.18903	4.52293	4.6311	5.91672	3.25096	4.0798	3.36036	4.60288	3.69042	2.66221	3.68482	3.8748	3.36036	5.45088	4.22574	5.15704	7.15117	3.98277	6.46646	2.9279	3.95977	3.31615	5.17273	5.04045	5.79961	4.58075	4.17871	3.62527	1.54597	3.06867	3.0197	4.50335	4.68762	2.82375	3.93074	3.91648	4.03474	3.59574	2.74416	3.69488	3.29131	3.48929	4.69488	2.51096	5.95675	3.44095	3.71918
LILRB2	4.67807	3.61471	3.90593	2.848	3.71699	4.07382	3.05311	3.14078	2.26903	2.7761	2.46728	1.81558	4.17073	3.24793	2.9982	5.33557	3.25248	3.9644	5.75862	3.43029	4.54967	2.30159	2.55336	3.09255	4.65019	3.8125	4.85798	4.09761	3.11437	2.68706	2.13093	2.58015	2.65764	3.90014	3.68145	2.37295	2.76553	3.31904	2.7866	2.95047	2.91073	2.78031	2.69599	2.32481	4.2211	1.48543	4.62644	2.54844	2.34199
LILRB3	1.62293	1.58496	2.63691	1.59455	1.41143	1.52105	1.20789	1.1635	1.22651	1.65992	1.88362	0.739848	0.378512	3.24793	1.49057	1.02148	1.22651	1.90689	3.17313	1.73118	2.86196	0.695994	1.05658	1.21412	3.1127	1.1177	3.43429	2.21723	2.21412	1.09085	0.815575	1.83592	0.748461	2.88362	2.07724	1.16993	1.9855	1.01436	0.485427	1.14405	1.87578	1.46467	2.23879	1.52105	2.37295	1.02148	3.19535	1.1177	1.60407
LILRB4	6.35597	6.27389	5.49346	6.56666	5.32121	3.86394	4.78293	6.12309	4.9397	3.96532	5.56438	5.27314	5.6851	5.81019	6.34021	7.78391	6.37886	6.8732	9.03796	5.85499	8.18155	4.98596	5.82782	5.28725	7.56803	6.7305	7.88234	7.15015	6.26735	5.73742	5.00764	5.74524	5.08023	7.42055	7.0129	5.14568	5.87504	5.96301	5.73796	5.76075	5.2604	5.60822	6.20594	5.51885	6.72356	4.8505	7.57599	5.48993	6.18903
LILRB5	1.62293	2.26903	1.54597	2.44626	2.87381	1.59455	1.20789	1.16993	1.22651	1.95977	1.88362	2.95047	2.9486	3.24793	2.7761	2.33628	1.04264	1.60407	5.4851	2.09424	2.32193	0.918386	0.887525	1.4957	1.81147	2.17313	2.88362	2.26604	2.61353	1.49057	1.20163	2.18269	0.992768	2.21412	2.23879	0.790772	1.26303	3.14405	2.01436	1.14405	1.98185	1.57531	1.50589	1.82375	1.18903	1.02148	1.85599	1.25096	2.34199
LITAF	8.60829	9.23443	7.04133	7.9289	8.34181	9.1764	6.56331	7.61412	6.15826	5.07895	8.13047	5.66164	6.36317	6.24717	6.8198	8.81657	6.11728	7.60518	8.68605	6.41397	8.28161	5.71946	6.55459	6.779	8.38961	7.13576	8.4355	7.53605	6.88753	6.52466	6.08725	6.98094	7.45672	8.89081	8.67709	7.20604	7.50629	7.98071	7.25172	6.5256	6.71603	6.5572	7.93133	5.82706	8.29907	5.62176	8.03903	6.54643	7.48663
LTA	2.852	1.58496	3.84398	1.93734	3.12598	4.67129	1.20789	3.34199	2.88557	2.5435	1.5509	2.29866	2.36177	2.59455	1.774	3.33485	1.60407	2.65764	1.48027	2.21723	3.48543	1.8679	0	1.78241	2.29866	1.70044	1.29866	0.604071	2.87578	1.40599	2.6893	2.70929	1.45943	1.47508	2.03562	0.790772	2.80116	2.59932	1.64155	1.73985	2.40599	2.08066	2.19219	2.34483	2.63691	2	3.04089	1.774	2.01792
LTB4R	2.75061	2.7761	2.43029	2.22959	2.42492	3.57168	2.83592	2.68032	2.10769	3.35191	3.20477	3.66221	4.17073	2.95791	4.09761	4.33557	3.04439	3.03738	2.59694	2.68257	3.25096	1.53107	1.57046	1.68257	2.7845	2.65076	2.17951	1.94111	2.40871	2.31034	1.72683	2.36177	1.848	2.86394	2.37016	1.73552	2.45154	3.19849	2.36457	2.24489	2.01436	1.77821	2.37851	2.6893	2.85798	2.55827	3.42089	1.94111	3.0197
LTB4R2	2.84398	3.16832	3.24489	2.82579	2.9222	3.08066	3.38543	3.17313	2.98003	3.51223	3.10434	3.66221	4.17073	4.69488	3.89045	3.75061	3.65764	3.53356	2.94111	3.0321	2.9782	2.20789	2.42492	2.47768	2.97269	2.62761	3.28392	2.47249	3.26003	2.64155	2.22651	2.55582	2.47508	3.69488	2.71809	1.93734	2.95233	3.11437	2.98368	3.19849	2.61353	2.38405	2.10769	3.12102	3.05137	3.19849	3.57168	2.70487	3.18903
LTBR	5.70515	5.59485	5.56925	5.03078	6.11686	7.54466	5.14568	5.14771	4.11936	4.83137	6.19239	4.81352	5.27016	4.24717	4.94533	6.94028	4.98277	5.14893	7.26012	5.11686	5.36632	3.43296	4.9331	5.07852	5.71012	5.46336	6.03518	5.31361	5.39438	4.41414	3.69599	4.95606	4.66505	5.01881	4.91886	4.53481	3.95327	4.77189	4.9472	5.35368	4.70984	3.92505	5.64616	4.66619	6.31796	3.89433	5.55244	4.30378	4.60407
LTF	5.42962	9.94023	8.2352	9.51477	4.66334	12.0879	5.99955	10.4349	7.25729	2.44361	5.67271	2.49057	0.378512	1.37295	3.19061	7.14282	1.25096	2.07039	9.07374	1.65992	3.70819	2.15704	3.53356	2.50335	8.03155	2.47508	9.0462	2.0321	2.34483	2.93546	1.10434	9.7447	1.88753	6.0676	1.42761	1.15704	2.852	3.04439	2.44361	2.11103	1.72683	2.95791	11.0586	3.04089	3.85898	1.0635	3.73444	1.41143	2.34199
LY96	6.66092	5.41109	5.49057	5.33271	5.3726	5.89651	4.70874	5.17473	4.71864	3.67582	6.06566	5.07682	5.45055	5.03562	4.27798	6.77281	4.87184	5.95745	8.74278	5.38543	7.20887	4.71754	5.66562	5.43996	6.14486	5.8632	6.57818	5.97522	6.04483	4.93499	4.08236	4.89821	4.45352	6.1206	5.30706	5.21568	5.20006	5.15178	4.26379	4.98778	4.51159	4.67582	6.47946	4.65935	6.779	3.8166	6.47768	4.76607	4.41143
MAF	4.0993	3.87578	4.88264	4.10769	4.18428	5.13093	5.04002	4.24945	4.45615	5.11395	3.88264	4.73985	3.68482	4.69488	4.77558	4.33557	4.98596	4.23266	4.72792	4.63401	3.7148	3.72792	3.97177	3.49825	4.11103	4.05485	4.15462	3.59694	4.74255	4.12019	3.52607	4.12598	3.74631	4.57954	4.42626	3.43563	4.31904	4.10182	3.37851	4.70377	3.97269	4.2854	4.05745	4.97131	3.95791	4.68482	4.59634	4.56255	4.18903
MALT1	6.99808	6.86071	5.51381	6.0607	6.0594	7.31958	6.33199	6.06437	6.52982	5.61677	6.61043	6.29921	6.49233	6.07318	6.45713	7.03584	6.36229	6.02503	6.96959	6.24565	6.23093	5.86592	5.6476	6.07575	6.05983	5.85649	6.30597	6.19456	5.84222	6.0468	5.39506	5.39678	5.7926	5.79779	5.79649	5.29756	5.83971	6.07703	6.11333	6.53792	5.51696	5.88582	5.9472	6.3651	6.2211	6.0332	6.24584	5.46336	5.97315
MAP4K1	3.44626	3.64501	3.82883	3.34056	4.09508	5.1416	3.43162	3.79077	3.38957	4.33628	3.10434	1.49057	2.9486	3.59455	3.36036	4.55766	3.35332	3.78346	4.20477	2.9855	4.95466	2.35332	2.1177	2.71589	3.46858	3.24641	4.0072	2.93168	3.3505	2.93546	1.79077	2.76765	2.0635	3.71589	3.27053	2.25701	3.12267	3.79597	2.774	3.1375	2.29278	2.20789	3.05311	3.19692	4.13832	2.37851	4.33199	2.8339	2.60407
MAP4K2	6.06523	6.79181	6.91157	6.44394	6.28707	7.39695	7.1127	6.83933	6.88655	7.33083	6.58301	7.48615	7.31732	7.10967	7.37034	6.79494	6.97854	6.81634	6.19318	7.04854	6.51144	6.8846	6.97739	6.78673	6.60585	6.74362	6.62059	6.89966	6.58901	6.86777	6.83618	6.5932	7.04078	6.74886	6.82617	6.77281	6.35913	7.15684	6.75248	7.36422	6.98652	6.74106	6.42408	7.083	6.57471	7.03199	6.79064	6.7416	6.77386
MAP4K4	11.2686	11.8389	10.3125	10.8403	10.9625	11.1232	9.50837	10.6183	9.76928	9.40603	11.2309	8.81823	8.90225	8.98499	10.0943	10.9254	9.32116	9.9505	9.7522	8.9907	9.49287	9.00068	9.22973	8.97088	11.0428	9.47853	10.9051	9.95936	9.23988	9.26714	8.86811	9.27212	9.78206	11.1799	11.2449	9.35308	9.99677	10.4349	10.2205	9.27065	9.75547	9.38219	10.0962	9.11418	10.6668	9.173	10.4102	9.14226	10.0851
MAPK1	10.2528	9.70186	10.5865	10.7156	10.4643	10.1389	11.0831	10.697	10.534	10.849	10.6947	11.0212	10.7682	11.0504	10.7402	10.0428	10.8574	10.8368	9.96203	10.8022	10.5192	10.9745	11.0388	11.0648	10.5278	11.3573	10.0592	11.1111	10.9429	11.0294	10.9914	11.029	10.4356	10.1511	10.1253	10.8028	10.6878	10.4145	11.1277	10.744	10.9152	11.1164	10.7177	11.2955	10.3365	11.3231	10.5834	10.9913	11.147
MAPK11	5.15866	5.67016	5.14037	5.61471	5.41481	6.65033	7.02724	5.5744	6.47525	7.52724	5.02547	5.77716	6.68496	5.56925	6.59976	4.9982	6.79194	6.5256	4.27873	6.58301	5.25096	6.41515	5.71644	5.1375	4.85	5.56712	5.79129	5.29094	5.94462	6.25644	6.12825	5.3733	6.20222	4.98413	5.55121	4.74147	5.84599	6.50859	5.2709	6.64357	5.64414	5.08831	5.46858	6.42425	5.0955	5.35579	5.99684	5.93593	5.60407
MAPK14	7.4672	7.83517	7.7845	7.63372	7.77735	8.02757	7.83434	7.58744	7.91809	8.10628	7.30323	7.86685	7.80607	7.89627	7.9046	7.79487	8.08321	7.76977	7.31624	7.84994	7.37972	7.75942	8.01408	7.86975	7.72914	7.58225	7.49305	7.75241	7.82604	7.99458	7.67009	7.67172	7.99695	7.54388	7.48961	7.24536	7.67934	7.76613	8.03331	7.87952	7.75622	7.78562	7.4793	8.03771	7.24098	8.08034	7.71582	7.73478	7.41134
MAPKAPK2	4.9982	5.68986	5.13668	4.83137	5.35262	6.60125	5.19849	5.0268	4.64904	5.10308	4.58316	4.13586	4.17073	3.95791	4.19061	6.17672	4.35966	4.33199	5.13463	4.23879	4.92362	4.47768	3.80632	4.21101	5.05094	4.35755	4.95559	4.51916	4.19298	4.05832	4.23879	4.23189	4.19061	5.08619	5.02945	4.12928	4.75596	4.92505	4.78555	4.50906	4.46271	4.60763	5.13709	4.28983	4.95791	4.1334	4.93876	4.56194	3.60407
MARCO	1.91073	1.58496	1.54597	1.58496	1.56071	1.52105	1.20789	1.55582	1.68706	1.65992	2.10434	2.49057	3.36317	1.7866	1.49057	2.75061	1.04264	2.74631	4.56864	3.38128	3.01078	0.695994	3.99277	2.79286	0.669027	4.47573	1.30451	2.39232	4.68818	0.879706	2.1635	1.83592	3.08236	2.53605	1.18269	1.46467	1.26303	2.24489	0.485427	3.32769	2.03914	1.46467	2.11103	3.97911	3.95791	2.12102	1.77821	2.12433	3.0197
MASP1	4.31615	6.39506	4.91169	5.42559	7.40786	7.20994	6.24869	6.21684	3.99548	4.13832	6.31994	3.19219	3.94767	3.10936	3.77505	6.39438	3.17153	2.99095	3.52231	3.31179	4.20163	3.27352	2.38128	5.45154	5.4591	3.48671	5.75409	5.30488	3.0197	3.53605	3.36597	4.76022	3.38819	5.15906	4.04614	3.53854	5.08364	4.66846	4.69544	3.85898	3.58736	3.33771	5.87332	3.41143	5.51065	3.51728	4.42761	3.59216	3.8268
MASP2	3.52982	1.58496	4.35896	2.20163	2.54102	4.57228	3.61353	3.34199	4.20867	4.86592	1.5509	0.739848	2.36177	2.37295	1.49057	1.02148	2.21101	3.24031	1.39506	1.89142	1.53107	1.33914	-0.184425	0.863938	1.73985	1.45418	1.42223	0.411426	1.85997	1.76553	2.03562	1.83592	0.748461	1.31615	2.38128	0.790772	1.95233	1.75275	0.485427	1.14405	1.65992	2.19535	2.52105	2.28392	2.63691	1.49057	2.60407	1.1177	2.60407
MBL2	1.62293	1.58496	1.54597	1.13093	1.41143	2.17951	1.20789	2.17313	1.22651	1.65992	1.5509	1.07724	0.378512	0.948601	1.774	1.02148	1.04264	1.43829	0.863938	1.37295	2.41414	0.695994	-0.184425	0.863938	0.650765	0.526069	1.15056	0.411426	1.45943	0.879706	1.61824	1.83592	0.748461	3.43563	1.38405	0.790772	4.12267	3.33628	0.485427	1.14405	1.26303	1.46467	1.1635	1.58015	1.18903	1.02148	1.47508	2.51349	1.02148
MCL1	10.2723	10.6562	9.35319	10.0486	9.85386	10.3633	10.0327	9.59612	9.18616	9.23443	10.0092	9.01341	9.42918	8.84847	9.17053	10.8551	9.11559	9.02312	10.4629	9.37879	9.62733	8.87796	8.92089	9.82841	10.148	9.30124	10.3486	9.52754	9.25659	8.7664	9.2386	9.0773	8.57679	9.52642	9.14006	9.44164	9.09294	9.02851	9.33385	9.4664	9.04106	9.00991	10.2889	8.9349	9.99804	8.7087	9.65295	9.06547	9.18143
MIF	9.37036	9.0872	9.26137	9.35169	9.08669	9.59528	9.80666	9.57319	9.55144	10.463	9.36634	9.70248	10.0566	9.82255	9.60402	9.4818	9.86268	9.61572	9.18785	9.78586	9.14769	9.94827	9.73605	9.51229	9.45473	10.0369	9.15575	9.5141	9.74727	9.77416	9.56297	9.59995	9.89054	9.14898	9.40835	9.47039	9.69106	9.97397	9.75104	9.92276	9.50247	9.37658	9.77228	10.0164	9.59997	9.63594	9.35372	9.7862	9.52087
MME	2.26604	3.17473	3.51096	2.46989	2.27798	3.72356	2.44361	3.49442	3.20789	3.39643	2.75702	1.81558	0.378512	2.95791	2.18903	3.92029	2.62761	2.03562	1.96347	2.39506	1.62293	2.32769	2.5656	2.18903	4.25852	2.18903	2.28688	3.4489	2.23573	3.18587	2.82579	4.0063	1.5656	2.05658	2.23879	1.89918	4.70321	1.01436	2.62994	2.68257	3.64847	2.41684	2.24793	2.63459	3.37295	2.6893	2.97085	2.54844	8.02464
MR1	3.17313	2.58976	1.774	3.63807	3.9782	3.40871	1.83592	3.30159	3.08236	1.65992	3.61941	4.07639	3.68482	3.24793	3.36036	4.75061	3.22497	2.93734	5.34341	2.95606	4.75435	2.22651	3.30305	3.44095	3.65535	3.31179	4.19377	3.62293	3.46074	3.05485	2.72028	1.83592	2.79701	3.87971	3.07724	2.62994	2.96901	2.852	1.5656	3.14241	2.16672	3.11936	3.39917	2.06695	3.37295	1.50589	3.7366	3.10601	4.926
MRC1	6.42543	5.96232	6.33181	6.23285	7.64017	5.81609	6.0321	6.32355	6.53278	6.15097	5.83668	7.37443	7.47159	6.21393	7.14456	3.75061	6.25795	5.45253	8.34185	6.3799	5.77505	5.97338	5.73308	6.13463	4.63401	5.12722	6.59081	5.69905	6.68328	6.15157	6.23036	6.21199	6.20574	6.23879	5.65678	5.02326	5.11312	6.31361	6.90617	6.87823	6.65507	6.49281	7.0018	6.49089	6.11728	5.73173	5.393	6.71342	6.61897
MS4A1	2.35896	1.58496	1.54597	1.13093	2.37016	1.52105	1.70487	2.17313	1.22651	1.65992	1.5509	0.739848	0.378512	1.7866	1.774	1.02148	1.04264	1.43829	1.66903	1.15056	2.90111	0.695994	-0.184425	0.863938	1.96717	1.04963	1.40599	0.411426	1.45943	1.46989	0.879706	1.83592	0.748461	1.31615	1.18269	0.790772	1.95233	1.01436	0.678072	1.14405	1.26303	1.46467	1.1635	1.52105	2.04963	1.02148	2.5435	1.18903	1.02148
MSR1	7.05279	6.37678	5.53947	6.07553	5.74551	5.22419	5.68398	5.66448	3.47119	2.28096	3.9982	4.81352	4.53294	4.10936	3.77505	7.17672	5.21645	5.33128	9.62912	5.97728	7.60385	3.49697	5.1811	5.6097	6.94099	5.43863	6.94895	6.23917	5.72629	4.12267	3.39094	4.26978	4.16672	5.25852	5.5472	4.04439	4.46009	4.6011	2.73769	4.63401	3.80219	3.91073	5.38094	4.18666	6.55888	3.32625	6.47832	4.07296	3.60407
MUC1	5.37051	4.98094	3.84298	5.20828	5.22072	6.70791	4.41954	5.96924	3.69265	2.3505	6.52638	1.49057	3.68482	2.59455	2.9982	5.92053	2.38681	2.73769	4.91552	2.10769	3.41819	2.04963	2.37573	3.04264	4.30889	3.83188	4.34696	3.54967	3.15704	2.59455	2.62293	4.49249	2.29572	3.56438	2.848	2.38681	1.81967	3.05137	2.73335	1.75702	1.64155	2.01792	5.98413	2.22033	5.47735	2.16027	2.20163	2.47249	2.01792
MX1	9.55013	8.57867	8.09154	7.05691	8.05669	10.6936	7.65284	7.79286	6.67807	7.00428	9.11933	9.16068	7.61102	6.89627	6.79025	9.50537	7.7095	8.3554	8.11686	9.39782	9.42251	6.83592	6.99073	8.1917	8.23573	7.80671	7.09085	7.46655	7.75896	6.45121	6.62746	7.80813	6.72055	7.76944	7.92641	7.84046	7.00124	7.6595	6.67483	7.87689	6.3658	7.17473	8.21587	6.97327	8.89664	5.2292	8.91301	7.58278	7.2764
MYD88	6.92624	6.20574	5.71149	6.21665	6.50779	7.26697	5.73173	6.69502	5.32661	4.98413	6.78136	5.72055	5.75542	4.59515	5.68229	7.25824	5.87701	6.10957	7.78588	6.3482	7.14873	5.17033	5.39025	6.01569	6.8976	6.11936	6.48123	6.00023	5.5738	5.46401	4.75007	5.8485	5.14037	6.5694	5.98959	5.3302	5.62147	5.76155	5.6014	5.4822	5.54936	5.51033	6.92148	5.30415	6.87135	5.57894	6.89203	5.1631	5.926
NCAM1	10.9988	11.7989	10.9263	11.1338	11.2955	11.5479	11.15	10.9315	10.8556	11.4971	10.9414	10.6153	10.6805	10.8545	11.0066	10.5675	11.0443	11.2737	9.71029	10.871	10.6527	11.0631	11.0259	10.8261	11.0682	11.0932	11.2006	10.9253	11.1777	11.0335	10.8689	10.9597	11.014	11.3604	11.2977	10.9897	10.9805	11.3695	11.1853	10.9569	11.0759	10.8998	10.938	10.9878	10.7757	11.237	11.1047	11.1283	10.9116
NCF4	5.32121	5.14282	4.74147	4.45022	5.44128	4.16993	3.99639	4.36877	4.17632	2.57046	4.34199	2.95047	4.53294	3.8748	2.51349	4.92029	4.18824	3.97085	7.31325	4.01525	6.06178	3.24945	4.0365	4.49378	5.90665	4.79546	5.26791	5.01257	4.53854	3.74739	3.66448	4.68313	2.84599	4.86493	4.14731	3.5509	4.64904	4.15866	4.03562	3.82782	3.84197	3.27798	4.04264	3.15543	5.0955	2.80941	5.36352	3.33485	4.26679
NCR1	1.62293	1.58496	3.35896	1.13093	1.54102	1.52105	1.20789	1.1635	1.22651	1.65992	1.5509	0.739848	0.378512	0.948601	1.49057	1.02148	2.21101	3.14731	2.60644	1.87971	4.93923	0.739848	0.815575	1.47508	1.26903	1.74416	0.584963	0.411426	1.45943	0.879706	1.20163	1.83592	0.918386	1.31615	1.5008	0.823749	1.53605	1.01436	1.42761	1.14405	2.46728	1.46467	1.63227	1.52105	1.63691	1.27501	3.29866	1.1177	1.02148
NFATC1	4.3875	4.31252	3.73769	3.74524	3.81352	5.59753	4.87676	3.21723	2.20789	2.86592	2.29866	2.49057	3.94767	3.24793	3.99729	5.87971	3.42492	4.0054	5.11977	3.55459	4.67582	2.48543	3.23419	3.24641	3.92884	3.62644	4.57954	3.63343	4.18666	2.78031	2.93734	3.73877	3.12928	4.25323	3.88069	3.68482	3.11103	3.93074	2.68257	3.54597	2.45943	3.60763	3.29131	2.91839	4.44361	1.90304	4.20789	3.95233	3.18903
NFATC2	6.61721	6.76129	6.19298	5.85524	6.53605	7.47362	6.29774	5.79494	4.54967	4.774	6.85212	5.01525	6.17053	4.91695	5.61677	9.03125	5.13422	5.71699	7.23601	5.33307	6.76421	4.14405	4.87922	5.24413	6.45878	5.24108	7.17562	5.74766	5.35896	4.91265	5.15664	4.92837	4.98368	6.15684	5.73037	4.80168	4.85549	5.96694	5.16148	5.32733	4.79286	4.8125	6.44807	4.59216	6.88399	3.70819	6.61706	4.97269	5.99639
NFATC3	7.15036	7.7763	6.60377	6.9697	7.0751	7.59178	6.5697	6.37104	6.21218	6.43596	6.84449	6.54705	6.68496	6.21393	6.98482	7.20994	6.9514	6.70293	7.05463	6.23821	6.6844	6.4082	7.08449	6.96486	7.11946	6.40599	7.62892	6.95327	6.83731	6.5941	6.14384	6.28873	6.85972	7.31777	7.16651	6.35808	6.43696	7.17523	7.02525	6.89409	6.47314	6.54381	6.51159	6.39849	6.69502	6.08874	7.00832	6.49809	7.2764
NFIL3	6.2485	6.70722	6.09085	6.47005	6.24926	6.74174	6.76354	5.9305	5.88972	5.35473	6.85985	5.88411	5.45055	5.59515	5.99774	7.09032	5.46923	5.72083	6.70694	5.50303	6.01881	5.19889	5.65821	6.7451	6.47379	5.39951	6.13566	5.6893	6.12371	5.26604	5.46793	5.81762	5.46826	5.43463	5.78633	6.45746	6.10392	5.48832	6.24774	6.16852	5.96763	6.75822	7.05626	5.88118	6.11728	5.52325	6.16651	5.66988	6.42844
NFKB1	5.50112	5.19731	4.42425	5.2555	5.11312	3.97085	3.6792	4.30524	4.77083	2.84398	5.6014	4.39849	4.53294	4.24717	4.58256	5.45088	4.02768	3.99005	5.34873	3.91265	5.31107	3.7666	3.97085	4.10601	4.95	4.3147	4.79961	4.40871	3.75489	4.07553	3.7137	4.03122	4.25399	5.28059	4.73985	3.70929	3.9241	3.97636	4.69933	4.23419	3.94111	4.07211	4.45746	3.71149	4.63633	3.54473	4.77136	4.02148	4.926
NFKB2	5.48864	5.26003	4.99639	4.8166	4.8475	6.80374	5.64962	5.01212	4.08661	4.21412	5.05224	4.13586	3.68482	4.18031	3.64962	6.45088	4.02414	4.00899	6.16932	4.2555	6.06824	3.32193	4.26529	4.16511	5.83794	4.75916	5.8627	4.74039	4.07553	3.8166	3.33342	4.24717	4.08661	4.65363	3.93452	3.77926	4.23343	3.94017	4.07639	4.27575	3.76341	3.92029	4.87529	2.94111	5.18031	2.79494	5.18349	3.64155	3.34056
NFKBIA	10.1515	10.9955	9.77541	10.2612	10.6608	10.937	9.82528	9.73081	9.06188	8.89279	10.136	9.36525	9.43457	8.93242	9.90292	10.8913	9.71915	9.90809	10.4295	9.41661	9.02417	9.12254	9.23707	9.70996	10.6596	9.22393	10.9918	9.99502	9.17205	9.35625	9.10232	9.03364	9.2768	10.5006	10.31	9.51165	10.1454	10.4743	9.83362	9.74211	9.10392	9.43555	10.0763	9.09257	10.0313	8.70922	9.88405	9.54876	9.56014
NFKBIZ	4.93404	6.84323	5.30451	5.77109	4.48607	6.79766	6.46597	5.65735	4.83188	5.39678	5.05224	4.91791	4.94813	4.59515	4.09761	5.75061	4.70984	4.47897	6.73363	5.37712	5.12681	3.98914	4.43696	4.99277	5.3107	4.43029	5.25927	5.28021	5.60555	4.46271	4.62059	5.28983	4.78241	4.68032	4.87234	4.1127	4.34127	4.55643	4.54967	5.31904	4.68145	4.32553	5.28021	4.51159	5.33664	4.23266	5.5345	4.31687	4.26679
NLRP3	5.59216	6.14629	4.28392	4.42694	3.7666	4.80993	5.14405	4.33842	3.77926	4.22188	4.54535	4.07639	3.36317	4.18031	3.89045	6.87983	4.5435	4.86691	5.84273	4.30159	4.11603	3.73118	3.87971	4.92552	5.28021	4.49825	5.23649	5.14893	3.47638	4.31252	3.32048	3.23266	3.66676	4.41886	4.34767	3.58976	3.51223	4.09001	3.49825	3.85798	3.11603	3.33771	3.53605	3.51349	4.75168	2.82171	5.29719	2.87381	3.926
NOD1	5.32769	5.83213	5.17632	4.99955	5.27314	6.61029	5.39266	5.73633	5.02591	5.07938	4.9982	3.81352	3.94767	4.18031	3.64962	5.50526	4.5552	4.37921	5.29462	4.0635	4.80374	3.57046	3.6241	3.98732	4.17233	3.41684	4.5656	3.85997	3.94111	3.32337	3.48671	4.23343	3.42358	4.39849	3.7761	2.8339	3.72247	4.0045	4.31252	4.35755	3.70155	3.37573	4.67469	4.1127	5.05094	3.35755	4.63575	3.83996	4.10685
NOD2	2.69822	3.31325	3.03738	1.7866	3.04264	2.08746	2.46205	1.34483	3.47119	1.65992	2.10434	3.19219	0.378512	2.59455	3.36036	3.33485	2.04963	3.55459	4.21023	3.16832	5.43095	1.63691	1.97453	1.98185	3.01614	2.43563	3.33199	1.39506	2.52105	2.06695	2.37573	2.61589	2.40054	2.79701	3.14078	2.28983	2.29278	2.31325	2.01792	2.22959	3.08066	2.56071	2.70487	2.22959	3.22033	1.9855	4.09255	1.1177	1.60407
NOS2	4.26604	3.58976	5.23343	5.30743	5.08491	5.50176	6.19849	5.49442	6.98105	7.62103	2.75702	4.66164	5.27016	5.21412	4.43829	1.02148	4.34341	3.82883	2.35332	5.30415	3.0268	5.55582	3.86888	4.05745	3.86691	3.26303	4.04789	3.7845	4.08746	4.32409	4.72574	3.96717	5.31578	2.36457	3.90977	3.12433	4.88557	5.01257	4.88753	3.849	5.16631	3.75596	3.85499	4.61176	2.37295	4.86295	3.67016	3.16672	1.02148
NOTCH1	5.79649	6.86901	6.24546	5.75275	5.86443	6.38819	5.88484	6.04396	5.05441	5.67016	6.24012	4.88411	6.31723	4.64559	6.02326	7.39438	5.27501	5.54009	6.3293	4.93263	5.6585	5.24451	5.24603	5.72683	7.16782	5.76818	6.58406	5.84549	5.02901	5.1469	4.51096	5.2724	5.65735	6.59291	6.478	4.93452	5.88093	5.78738	5.98185	5.46401	5.15462	5.71232	5.09761	4.73227	5.88411	4.08236	5.8824	4.85649	6.44526
NOTCH2	9.56438	8.19367	8.10182	8.42689	9.08276	9.37478	8.41066	8.3723	8.02536	7.70901	8.84059	7.51971	7.99243	7.45311	7.87689	9.36521	8.23252	7.98134	8.82712	7.89766	8.44282	7.83194	7.91343	8.5227	8.8748	8.40765	8.26092	8.57463	8.26463	7.81762	7.57901	8.22805	7.83681	8.28221	7.51751	7.71335	7.9851	8.4051	8.09656	8.52795	7.72397	7.94416	8.4016	8.13489	9.12794	7.40557	8.22689	7.77762	7.77393
NT5E	6.32733	6.99379	7.19781	6.71026	6.6605	7.38483	7.18329	6.51649	7.67821	7.71987	6.59216	7.67172	7.51286	7.50882	7.55674	7.72778	7.60207	7.02481	7.51838	7.14863	7.0421	7.42509	7.47306	6.0063	7.18982	8.05729	7.63009	6.75622	6.92041	7.41464	7.07071	7.18507	6.98345	7.03034	6.89518	7.03617	7.12629	7.56773	8.24432	7.41726	7.24698	6.90665	5.9465	7.63844	6.92148	7.14466	6.97774	6.8679	8.22362
PAX5	2.75061	2.58976	1.54597	1.13093	2.17632	2.98732	1.20789	1.75702	3.10936	2.5435	1.61824	1.49057	2.9486	1.37295	1.774	2.33628	1.32193	1.84398	1.43829	1.15056	1.53107	0.695994	0.454176	0.863938	0.948601	2.07724	1.91073	0.411426	2.28096	1.18903	1.1375	2.54597	0.748461	1.9486	1.20163	0.790772	1.79077	1.01436	1.27501	1.98914	1.33342	1.46467	1.1635	2.04264	2.37295	1.02148	1.5509	1.76553	1.60407
PDCD1	1.62293	1.58496	1.54597	1.13093	1.41143	1.52105	1.20789	1.1635	1.22651	1.65992	1.5509	0.739848	0.378512	2.11103	1.774	4.07211	1.04264	1.43829	2.36177	1.15056	1.58496	1.29278	-0.0892673	1.39506	2.08746	1.57531	1.17632	0.613532	1.61353	1.82782	1.52607	2.0321	0.748461	1.31615	1.36177	0.790772	1.26303	1.50589	0.948601	1.14405	1.26303	1.46467	1.32769	1.52105	1.63691	1.02148	2.5656	1.1177	2.01792
PDCD1LG2	4.01703	3.05137	4.06523	2.73118	3.23113	2.96347	1.20789	3.78555	2.72247	1.65992	2.46728	1.81558	3.36317	2.37295	2.9982	5.07253	2.89336	3.61824	4.79909	3.16027	6.21626	2.25399	2.29278	3.0054	3.30451	3.52482	3.64155	2.22033	3.30159	2.58256	1.94111	2.86196	1.46989	3.79805	2.75489	1.71809	2.85997	2.33628	1.70044	1.89142	1.77821	1.82782	2.63691	2.17313	3.75168	1.09085	5.14037	1.51096	2.01792
PDCD2	5.6744	5.97039	5.38888	5.63081	5.23304	6.1637	5.61912	5.66164	5.61677	5.98891	5.78947	5.64155	5.75542	5.67044	5.71397	5.60851	5.82833	5.68482	5.51696	5.68342	5.80452	5.78188	5.57622	5.22497	5.63169	5.78241	5.51128	5.33557	5.83264	5.30597	5.54102	5.81301	5.43263	5.82757	5.6094	5.54628	5.84273	6.24298	5.54782	6.17572	5.48961	5.48704	5.70764	6.11603	5.6659	5.77584	5.48575	5.6522	5.44526
PDGFB	4.06005	4.70543	1.54597	3.73118	4.07125	5.41075	5.2817	3.02503	3.41684	5.29719	3.69042	3.49185	0.378512	2.59455	2.9982	3.75061	3.4019	3.83491	4.06264	3.66448	3.41143	4.29278	3.30305	3.76129	3.82782	4.34696	4.45418	3.38267	4.0063	4.04439	3.66789	3.56194	3.57652	4.29499	3.15543	2.84197	3.51475	3.82579	3.66562	3.93829	2.7866	3.89142	2.96347	3.65764	3.75168	3.55949	3.68594	3.33914	3.0197
PDGFRB	6.5489	6.34784	6.54921	6.53465	6.50192	7.16852	7.22959	6.06437	6.53138	7.14883	6.24012	6.57924	6.94802	6.46025	6.89081	7.15987	7.4132	6.53356	8.26181	6.91791	7.05832	7.08704	6.81545	7.16802	7.59969	7.07746	7.22795	7.36387	6.68678	6.78437	6.34465	6.85649	6.72955	6.33825	6.37955	6.66903	6.26941	6.99515	6.96451	7.02281	6.46205	6.74079	6.3185	6.79507	7.37304	6.76062	6.52042	6.24489	7.25748
PECAM1	7.58444	7.26238	7.21276	7.00641	7.22188	8.04144	6.77386	7.02912	6.47184	5.95327	7.04571	7.00753	7.94808	6.5691	7.08523	7.93038	7.07468	7.07457	9.11106	7.19328	8.21189	6.4031	7.15239	7.37947	7.5256	7.31551	7.82763	7.54936	7.48148	6.91181	6.38905	6.50906	6.62191	7.08534	7.2148	6.90821	6.69223	6.6865	7.30916	7.24441	7.14364	6.93793	7.05105	6.71425	7.48575	6.27873	7.82934	6.78202	7.55044
PIGR	2.75061	1.58496	1.54597	1.13093	1.41143	1.52105	1.29278	1.1635	1.22651	1.65992	1.5509	0.739848	2.36177	0.948601	1.49057	2.33628	1.04264	2.43296	4.20398	1.15056	3.26303	0.782409	0.722466	1.27501	2.1177	1.0635	2.73335	0.411426	1.45943	1.31615	0.815575	1.83592	0.748461	1.31615	1.18269	0.790772	1.26303	1.33914	0.485427	1.14405	1.26303	1.46467	1.1635	1.52105	2.04963	1.02148	3.21723	1.1177	1.02148
PLA2G2A	1.62293	2.85599	3.26153	5.8535	4.89627	8.13016	1.70929	6.88886	2.30451	1.95977	6.7974	0.739848	0.378512	0.948601	1.49057	9.9154	1.04264	1.57046	2.65076	1.15056	2.79701	1.56071	0.378512	1.54102	2.22959	1.20163	1.80323	0.411426	1.45943	1.59455	0.815575	3.56438	1.48027	1.31615	1.18269	0.790772	1.91839	2.30159	0.485427	1.59455	1.26303	1.46467	8.01642	1.91073	9.49408	1.64616	1.4489	1.63227	1.02148
PLA2G2E	4.5292	5.26828	1.54597	3.35332	3.37016	5.50176	1.20789	1.1635	1.22651	1.65992	1.5509	0.739848	2.36177	1.37295	1.774	2.75061	1.83188	2.27501	2.61824	1.15056	2.41414	1.70929	1.4957	0.863938	2.62761	1.25096	2.43563	0.739848	2.02857	2.5435	0.815575	2.86196	2.13093	2.95047	3.26003	1.23266	4.12267	1.01436	2.36737	2.47508	2.25399	1.99639	1.3505	1.52105	2.04963	1.23266	3.01257	2.51349	1.02148
PLAU	4.96671	4.16108	2.66676	2.9241	2.58496	5.35826	3.50716	5.27501	3.19535	3.65992	5.20438	3.07724	2.9486	1.37295	1.774	6.10811	1.774	2.28688	7.49241	2.37016	5.01123	2.13422	2.39506	2.62527	3.32769	2.68032	4.47508	4.17951	2.58736	1.42761	1.848	3.0054	1.76129	2.854	2.57046	1.9222	1.81558	2.20163	2.62293	2.64616	2.43563	2.1635	5.0018	2.74201	5.33664	2.18903	2.83794	2.15381	2.82579
PLAUR	3.26604	4.59036	2.774	3.20163	2.82985	3.98732	4.23036	2.4957	1.88753	2.28096	2.62059	3.19219	2.36177	3.69488	3.19061	4.83794	2.34483	2.03562	5.96578	3.76235	5.01436	2.0036	1.66448	3.02148	3.79909	2.51854	3.77189	3.02857	2.30451	2.51096	3.50843	2.42761	2.08406	3.0197	2.70708	3.0072	3.10434	1.61353	2.66221	2.99639	1.92979	2.43296	2.98003	1.90304	2.85798	2.0036	2.91456	2.20477	3.34056
PML	7.10213	7.29948	7.54805	6.47411	6.72096	8.31311	7.05723	6.64501	6.88655	7.43171	6.18031	6.0917	5.82248	6.05463	6.21276	7.60844	6.85175	6.70293	6.95117	6.79844	6.66832	6.44841	6.15623	6.07425	6.72424	6.28485	6.52042	6.34536	6.10077	6.31107	5.88313	6.33038	6.22689	6.29315	6.39985	5.90328	6.337	6.47962	6.46434	6.43062	6.31814	5.88215	6.64803	6.42761	6.95803	6.32733	7.20006	5.90063	5.5735
POU2F2	5.02857	4.01167	5.19535	4.56803	3.20633	5.06048	5.3505	5.40122	4.78188	6.28762	4.05224	4.34979	4.36317	4.10936	4.94533	5.79494	4.81147	4.83592	6.47151	5.06566	5.58286	4.44824	4.22574	4.28318	4.84097	4.92077	5.30925	4.87529	4.23036	5.00045	4.37921	4.24184	4.20867	5.06178	4.72192	3.0036	3.91839	4.85549	4.82426	4.87971	3.87283	3.73985	4.64847	4.6094	4.69488	4.97591	5.73145	4.07382	4.60407
PPARG	4.851	5.17513	4.35896	4.61648	4.76288	3.76447	6.09908	4.0798	5.47151	4.86592	2.46728	3.07724	3.36317	3.59455	3.89045	3.33485	3.87086	3.59932	5.4663	4.78031	4.74308	3.57046	4.40122	3.01792	4.40939	3.31179	4.73823	4.29499	3.95791	3.59216	3.94673	4.23726	3.60881	4.26754	4.1235	2.80116	3.74416	3.89433	3.80323	3.35896	4.18031	4.23649	3.60881	3.40054	3.22033	3.62176	4.2032	4.04089	2.60407
PPBP	2.75061	5.22265	6.12453	2.49057	5.34767	3.34908	3.40735	3.17313	3.88655	2.5435	1.88362	1.07724	4.53294	2.78869	2.9982	4.9982	2.16993	2.55827	3.33771	2.0321	1.53107	0.704872	2.13093	2.46728	4.25248	4.36877	3.82069	3.61589	1.58496	4.32409	2.56803	3.46205	2.33628	3.76977	2.81967	0.956057	3.73877	2.48027	1.58976	1.35614	4.6605	1.46467	2.59694	2.37573	4.05137	1.02148	4.41752	1.87578	3.60407
PRDM1	4.5292	4.853	4.25927	4.67525	4.27724	4.7241	4.64559	3.75702	3.9644	4.95931	4.65535	3.73985	5.36317	4.10936	4.19061	5.39438	4.26379	4.10852	5.26866	4.23036	4.8953	3.94392	4.2426	4.53543	5.14364	4.05485	5.10643	4.32912	4.21801	4.04876	4.43763	4.0054	3.5008	4.3799	3.54226	4.80478	3.99005	4.17632	3.62877	4.47508	3.60407	3.72574	3.9782	3.53605	4.63633	3.49953	4.41616	4.13914	4.18903
PRF1	3.75168	2.49057	1.54597	1.83996	3.17792	1.52105	1.20789	2.61824	1.52607	1.65992	1.5509	2.29866	0.378512	3.10936	1.49057	2.33628	1.04264	2.75061	4.01614	2.15381	6.26978	0.695994	1.36177	1.32769	3.17153	1.88362	2.71809	2.70044	1.45943	1.76129	1.33914	1.83592	1.46467	2.04963	1.26903	0.879706	1.67356	2.51602	1.32769	1.14405	1.38957	1.46467	1.36177	1.52105	2.85798	1.02148	4.51979	1.23266	2.60407
PRKCD	5.9191	6.05246	6.65978	6.02081	5.96463	6.34891	6.65134	6.10203	6.16832	6.65607	6.35279	6.78647	7.2211	7.10066	7.0608	7.24232	6.96751	7.17383	6.39094	6.93746	6.16651	6.90388	6.42055	5.44162	6.29076	6.8674	7.10297	6.25285	6.5947	6.57486	6.75716	6.35773	6.22574	6.47184	6.40293	5.62029	6.28244	6.37487	6.30998	6.65907	6.60318	6.42543	6.50526	7.42618	5.93381	6.0607	7.24992	6.8268	7.40276
PSMB10	5.60288	4.60466	4.41684	4.79077	4.80219	4.70099	4.28392	5.44195	2.9855	4.15866	5.07895	4.70099	4.82273	4.18031	4.7137	6.03584	4.58796	5.58376	6.9479	4.67638	6.73998	3.73552	4.09845	4.7703	5.82706	5.09297	5.17473	5.13052	4.37086	4.52231	3.75489	4.33914	4.18269	5.17393	4.79546	3.98641	4.28466	4.5741	3.73118	4.39575	3.89336	3.86295	4.78084	4.13093	5.54288	3.30159	6.14649	4.09761	4.26679
PSMB5	9.03505	8.8416	8.79581	9.41035	9.17901	7.31506	8.78989	9.47123	8.9689	6.97258	9.04073	9.68287	9.50265	9.57892	9.05767	8.99367	8.88145	9.18018	9.14269	9.05677	9.09592	9.22971	9.53623	9.31054	9.32294	9.26111	9.00554	9.40288	9.26437	9.27845	9.4821	9.36339	9.47277	9.31134	9.46655	9.46852	9.32249	8.78434	9.23369	8.44506	9.46477	9.47984	9.38407	8.82241	8.99659	9.22713	9.17523	9.25151	9.74356
PSMB7	9.93664	9.97367	9.85317	10.2139	9.94953	9.42624	10.1574	10.1407	9.93264	9.80271	10.1065	10.3866	10.2909	10.3308	10.0406	9.79489	9.95967	10.0875	9.73916	10.0969	10.1342	10.1864	10.2531	10.3061	10.1856	10.2509	10.0331	10.2181	10.2423	10.1015	10.3792	10.2668	10.2023	10.0937	10.2307	10.4733	10.3779	10.2445	10.1134	10.1549	10.1545	10.3295	10.0505	10.245	9.97891	10.2058	10.0102	10.3094	10.3886
PSMB8	8.14782	7.11051	6.74766	6.606	7.34518	7.40897	6.15583	7.46809	5.97934	5.06437	7.24012	7.56864	5.45055	5.83213	6.02326	7.95018	6.61471	8.13566	8.54952	6.99786	9.11759	5.94087	6.20418	6.45927	7.57198	7.36282	6.78175	6.94661	6.86146	5.90038	5.61971	6.51538	5.5601	6.88692	6.58631	6.07146	6.8857	6.69153	5.95513	6.50621	5.72465	6.00405	7.19545	5.84298	7.71644	5.37678	8.70646	6.03034	6.20887
PSMB9	7.79591	7.52623	6.64746	6.7494	7.57954	7.91683	5.55244	7.07532	5.77821	5.09887	7.18021	6.2466	5.27016	5.17991	4.36036	7.70466	6.03738	7.99554	7.84831	6.52466	8.97717	4.86146	5.33807	6.4573	7.07039	6.73688	6.3147	6.48961	5.72356	4.96763	4.56071	5.83441	5.27947	6.97143	6.63183	5.53076	6.44112	6.73322	5.62117	5.87381	5.41312	5.43863	6.50255	5.04701	7.19071	4.15704	8.4289	5.12805	5.47832
PSMC2	9.07577	9.0984	8.69596	8.87307	8.83453	8.86685	8.79067	8.65828	8.63314	8.50048	8.86932	8.94918	8.75542	8.73322	8.7791	9.1342	8.6021	8.73836	8.88087	8.49069	8.66732	8.7364	8.77505	8.81461	8.64739	8.58624	9.07671	8.76062	8.6275	8.68401	8.69589	8.64854	8.83264	8.8182	8.95806	8.82922	8.85025	8.90132	8.65396	8.68902	8.52074	8.62907	8.68412	8.65478	8.86811	8.35861	8.656	8.63815	8.75712
PSMD7	9.79188	10.2073	10.4435	9.8809	9.73298	10.5993	10.0107	9.95341	10.2406	10.0803	9.68881	10.0768	10.2457	10.0557	9.98643	10.1683	10.1872	10.0467	9.45531	10.1671	9.61191	10.1765	10.1338	9.9297	9.76502	9.76938	9.63903	10.0322	10.0106	10.0753	10.1011	9.94247	10.1634	9.71292	10.0022	9.91888	10.1564	9.97406	9.91564	10.0204	9.94625	9.8429	9.80951	10.1722	9.62289	9.79146	9.81375	10.0746	10.0261
PTAFR	5.93734	6.12122	5.14975	5.22342	5.46663	5.37191	3.40463	4.49825	4.24031	3.6565	4.78921	3.39917	3.68482	3.69488	3.99729	5.99842	4.78555	5.0648	8.05371	4.63807	7.31615	3.49697	5.10434	5.05572	6.3665	5.72874	6.33807	5.35156	6.05246	4.86641	3.87283	5.15664	4.3978	6.81634	5.35297	4.31252	4.02503	5.20359	4.5741	4.75649	3.88753	4.77452	4.93546	3.72792	5.57471	3.0321	6.4165	4.41549	5.14812
PTGER4	3.65421	4.30086	3.74739	1.96347	3.30305	3.62761	3.15381	2.88362	3.42761	2.89142	3.29719	3.39917	3.36317	2.95791	2.51349	4.45088	3.15704	3.58015	4.86641	2.98185	5.27352	3.39917	2.97453	2.6893	3.94953	3.35332	4.20242	2.53605	3.02857	3.22651	3.61941	3.36317	2.92979	3.50208	2.95977	1.78241	3.76022	3.9222	2.39506	3.1127	2.87381	2.29572	2.75702	2.75061	3.63575	2.42223	4.0009	3.73552	3.34056
PTGS2	4.57713	4.43162	4.23726	3.88655	2.92029	4.3978	5.93782	4.09508	4.62234	4.28021	5.48736	4.53605	4.17073	4.54288	4.83441	5.7046	3.47638	3.22959	4.09845	4.68201	5.71177	4.6011	3.05137	6.13607	3.99277	3.2032	3.40871	4.46923	3.61117	3.7301	5.75382	4.35755	3.83794	4.84549	3.70487	4.79494	4.52669	3.16672	3.40463	4.43896	5.30268	4.4822	5.13627	3.80941	5.72356	3.05485	4.74039	4.87873	1.02148
PTK2	9.76032	10.5926	10.6342	10.1141	10.1465	10.5807	10.369	9.89813	10.265	10.3746	9.79542	9.97964	10.1477	9.94889	10.3913	9.81658	10.6326	10.5771	9.04251	10.0903	9.5428	10.0292	10.4179	10.3622	10.2576	10.2716	9.99958	10.1989	10.443	10.4464	10.0127	10.0305	10.2038	10.4275	10.1516	9.71208	10.3838	10.8624	10.2863	10.7727	9.83879	10.0944	9.58988	10.2523	9.41528	9.72347	9.86267	10.3265	9.83121
PTPN2	6.40752	6.46858	6.36597	6.30177	6.0354	6.90605	6.37156	5.81634	6.85798	7.24355	5.68986	5.44593	5.75542	5.71864	5.6499	4.92029	5.89724	5.78424	6.39472	6.09908	6.15886	5.88826	5.47281	5.75007	6.03496	5.83996	5.61147	5.87209	5.88338	5.9279	5.81096	5.69766	5.65335	6.16491	5.47897	4.87086	6.06566	6.45039	6.12619	6.08151	5.92908	5.53916	5.83668	6.1375	5.69488	6.41447	6.01391	5.49025	5.54257
PTPN22	2.20789	1.58496	2.03562	1.13093	1.41143	2.25096	2.55582	1.75702	1.22651	1.65992	2.62059	2.81352	3.68482	2.59455	2.51349	3.55827	1.9782	2.40054	4.20242	2.47249	5.08279	1.05658	0.782409	1.86394	2.43563	2.12763	2.26604	1.61824	1.74846	1.86394	1.57531	1.83592	1.42761	1.31615	1.18269	1.07039	2.35614	1.15704	1.65535	1.848	1.36177	1.46467	1.1635	1.87578	2.63691	1.1177	3.74308	1.1177	1.02148
PTPN6	5.05181	5.75141	4.87381	4.68426	4.51665	4.6017	5.30524	4.24031	4.52168	4.76447	4.72356	3.9514	4.68482	4.18031	4.36036	6.55781	4.86888	5.32409	6.98197	4.74739	6.56484	3.37712	4.28318	4.44427	5.88387	4.54535	6.17911	5.08108	4.66903	4.04002	4.11437	4.45154	3.65421	5.77215	5.31361	4.33342	4.07553	4.18031	3.85499	4.73281	4.06005	4.01167	5.05961	3.87578	5.40871	3.49313	6.22265	4.1334	4.66278
PTPRC_all	8.72799	8.95248	8.30948	7.99853	7.85786	9.05978	6.92588	7.81186	6.74604	6.61368	7.54071	6.50303	6.94802	7.40982	6.76022	8.78391	6.98959	7.68482	9.37491	7.1808	9.34163	5.76288	6.56209	6.74066	8.45175	7.53784	8.10957	7.59902	7.22968	6.64674	6.1809	6.75114	6.49506	8.5095	7.68503	6.13832	7.4797	7.53271	6.6686	7.12836	6.72601	6.3411	7.58819	6.35173	8.36855	5.17552	8.99073	6.48913	7.13802
PYCARD	3.851	4.76022	3.35896	3.02503	3.7366	4.40871	1.61353	3.07895	2.20789	3.56682	3.20477	2.07724	2.9486	0.948601	3.36036	4.83794	2.48543	4.03738	5.15299	2.77821	5.30524	1.93357	2.74631	2.41954	4.27202	3.8125	4.27277	3.37156	3.86493	3.22651	2.30451	2.96162	3.22959	4.87036	4.51728	2.41954	3.85898	4.17313	3.05137	3.21257	3.29425	3.04963	3.14241	2.40054	3.95791	1.74846	4.65249	2.44361	2.82579
RAF1	7.43346	7.36194	6.68412	7.4564	7.31107	6.68356	7.19584	7.26613	7.05875	6.30943	7.40088	7.26003	6.36317	7.19712	7.39008	6.92041	7.38033	7.3411	7.27817	7.27137	7.38552	7.20261	7.18359	7.35799	7.76467	6.98208	7.05767	7.46041	7.40139	7.24317	7.43538	7.29435	7.07178	7.53574	7.52638	7.24707	7.54055	7.57622	7.45943	7.083	7.43296	7.66406	7.31061	7.16128	7.0955	7.4641	7.54874	7.24584	7.43688
RAG1	3.0036	3.32769	4.35896	2.35332	3.42895	3.23879	2.02857	3.71699	2.62293	3.01792	1.5509	2.66221	0.378512	2.59455	3.19061	2.33628	2.06005	2.82375	1.58976	2.52356	1.73552	1.25096	0.933573	1.22651	1.65076	0.731183	2.08406	0.687061	1.45943	1.22033	0.815575	1.83592	1.03562	1.79909	2.1177	1	1.27501	1.33914	1.41143	1.21412	2.31034	2.16993	2.36457	2.08066	2.37295	1.81558	2.66221	1.51096	1.60407
RAG2	1.62293	1.58496	1.54597	1.13093	1.41143	1.52105	1.20789	1.1635	1.22651	1.65992	1.5509	0.739848	0.378512	1.7866	1.49057	1.02148	1.72683	2.75489	2.43563	1.72683	1.53107	2.73985	3.23113	3.47768	4.40939	2.57531	4.34341	2.80116	1.76553	2.77189	0.815575	1.85997	3.50589	1.31615	1.86394	1.91839	2.75916	1.01436	3.56316	1.47508	1.58015	1.68706	1.9782	2.53605	1.63691	1.46467	2.33342	1.1177	1.02148
RARRES3	8.62	7.51822	7.60251	8.70158	8.85922	7.73998	7.25918	9.29953	5.84624	5.15015	9.72697	5.96763	5.0635	5.31143	5.68229	9.18093	6.45845	8.78244	8.82136	6.29536	9.6042	5.17233	6.86084	7.57433	8.08598	7.2914	8.3439	8.08571	7.28244	5.90905	5.02768	7.75682	5.90231	7.70929	6.86716	6.12184	7.06393	6.83946	6.42828	6.8166	5.17792	6.0781	9.14422	5.32517	8.96402	4.46009	8.85969	6.02126	5.01926
RELA	6.24108	5.85798	5.07082	5.70653	6.05961	5.85499	5.83137	5.87529	4.59813	5.36036	5.92695	5.39883	5.27016	5.17991	5.61677	6.53185	5.55367	5.46336	6.19121	5.14241	5.74147	5.55336	5.57107	5.89966	6.34021	5.69125	6.24546	5.74631	5.26303	5.55674	4.88753	5.04789	5.51916	5.63662	5.80297	5.25739	5.33414	5.58496	5.66818	5.13791	5.16229	5.42156	5.92339	5.28281	5.88411	5.35896	5.85125	5.09339	5.0635
RELB	4.13832	3.69711	3.36597	3.45943	3.79909	2.87184	2.81352	3.86394	3.99367	3.87381	3.88264	3.66221	3.68482	3.59455	3.51223	4.33557	2.8953	3.26153	4.70984	3.1635	5.15178	3.58856	2.68257	2.78241	3.59694	3.16027	4.0993	3.40463	2.94298	2.79077	2.31034	3.8748	2.33628	3.12763	3.26604	3.23573	3.22959	3.61353	2.40599	3.80426	2.95047	3.03034	3.37851	2.57773	3.85898	1.92979	3.59096	3.12267	3.0197
RORC	4.07382	4.3978	1.54597	1.13093	3.69265	4.82375	1.20789	3.49442	3.20789	1.65992	1.61824	0.739848	0.378512	1.37295	1.49057	3.55827	1.54102	1.81967	2.13093	1.40599	1.53107	1.93357	1.54102	1.43296	1.72683	1.98914	1.36737	0.411426	1.45943	2.05658	2.08066	1.83592	2.26604	2.08746	1.51096	1.22033	1.27501	1.33914	0.879706	1.21412	1.26303	1.46467	1.79494	1.52105	3.37295	1.21412	2.03562	1.25096	2.34199
RUNX1	4.70653	5.03078	3.89239	4.24413	3.61824	4.6792	4.56255	4.02857	3.47897	3.39917	5.10476	4.01525	3.36317	2.95791	2.9982	5.75061	3.7366	4.47768	5.97682	4.0781	5.88582	2.8679	3.42223	3.23573	4.67976	4.30524	5.36457	3.41819	4.71973	3.37295	3.36457	3.68482	2.9279	5.1807	4.43696	2.66221	3.69822	4.61294	3.8885	4.22033	3.81967	3.60881	5.25323	3.40327	5.29902	2.89336	5.65564	4.14731	4.47832
S100A8	3.76022	5.96578	7.52818	3.50589	6.18666	2.07039	3.85997	5.59872	4.26228	3.43429	3.69042	2.95047	5.36317	7.31134	4.89093	6.8166	5.29829	4.16027	7.32319	5.44328	4.12681	3.0018	4.8953	5.15947	8.04691	4.46597	4.73931	6.80323	6.12743	5.7252	5.65821	5.25399	2.37016	5.29793	4.87627	3.3799	7.74302	3.12763	3.99367	4.70653	6.56712	2.01792	4.28096	3.20945	5.47735	3.80012	8.2363	1.91073	6.63372
S100A9	4.30159	6.06587	8.05355	4.35332	6.72765	1.52105	4.71589	6.22477	5.07382	4.78188	4.46728	3.07724	5.17033	7.23898	5.19022	7.25824	6.08979	4.94251	8.46381	6.16269	5.22033	3.44493	6.13278	6.03056	8.7343	5.22805	5.38957	7.69745	7.14313	6.43346	6.64717	6.20105	3.904	6.28725	5.61058	4.47249	8.45504	4.90111	4.56986	5.76739	7.43588	2.79494	5.76129	4.37921	6.39094	4.59574	8.81833	3.14731	6.73322
S1PR1	5.6893	4.6311	4.86542	5.20124	4.83238	5.28947	5.65421	4.48285	5.92291	5.39712	4.75702	5.39883	6.36317	5.24717	5.89093	5.7046	5.71672	5.42358	5.47994	5.40361	4.5741	5.57289	5.62205	5.26003	6.15441	5.82502	5.53013	5.50494	5.6565	5.74308	5.02148	5.63778	5.67186	5.36807	4.67525	5.18388	5.20711	5.39335	5.73985	5.68818	5.20398	5.05224	4.91982	5.49665	5.2211	4.7137	5.61853	5.26266	5.47832
SELE	1.62293	1.58496	1.54597	1.13093	1.41143	1.52105	2.79494	1.1635	1.22651	1.65992	2.9982	0.739848	0.378512	0.948601	1.774	1.02148	1.04264	1.43829	0.956057	1.15056	1.53107	0.695994	-0.184425	0.863938	0.650765	0.526069	0.584963	0.411426	1.45943	0.879706	3.03386	1.83592	0.748461	1.31615	1.18269	0.790772	1.26303	1.01436	0.485427	1.47508	1.26303	1.46467	1.1635	1.52105	1.18903	1.02148	1.27501	1.1177	2.34199
SELL	3.85898	5.89869	5.88093	4.09255	4.83491	4.37434	3.98368	4.18666	4.40871	2.06695	2.88166	3.29866	4.36317	4.24717	3.77505	5.14282	3.61706	4.59156	5.75275	4.80529	5.35614	2.26903	3.0036	4.70266	6.28225	4.27277	5.49761	5.41515	4.29646	4.774	4.05745	3.62176	4.46728	6.05094	5.06738	3.66334	6.14527	4.89045	4.1375	3.5509	5.45483	3.87676	4.00809	3.67356	4.85848	1.85997	6.02259	3.68818	4.54288
SELPLG	4.5292	5.07553	4.62176	4.35332	4.41481	5.5373	3.02857	2.75702	3.88655	4.12928	3.82069	2.81352	4.82273	2.11103	4.19061	4.07211	4.46009	3.95327	3.66221	3.08916	3.66334	2.83592	3.45681	3.41819	4.97453	3.90304	4.47638	3.34199	4.22497	3.37851	2.31904	3.25399	3.29719	4.43563	4.47832	3.17153	2.85997	3.98094	3.21723	3.41414	3.30743	3.84499	3.6241	3.40871	4.37295	3.16672	4.56499	3.38681	4.10685
SERPING1	9.28556	8.21062	7.81224	8.51325	9.21344	10.1967	7.8849	9.30995	7.04734	6.52873	10.1848	7.95123	7.47159	6.07318	5.83415	10.9154	7.31143	7.66356	9.64335	7.64825	9.89286	5.82477	7.08343	8.28021	8.14705	8.43041	8.48482	8.09381	8.47739	6.30998	6.18804	8.01447	7.1921	7.3014	6.53652	6.84398	6.32319	7.35553	6.29039	7.59432	6.17513	7.17103	9.70769	7.20467	9.93378	5.2589	8.45356	7.15198	6.12763
SH2D1A	2.94486	3.853	3.45154	2.0321	3.37016	4.17951	1.20789	3.75702	3.30159	1.65992	1.5509	1.81558	0.378512	0.948601	1.49057	3.75061	2.0635	2.61589	3.54597	2.09085	5.86071	2.26604	1.7866	1.91456	2.68706	1.926	2.82375	2.29866	3.65878	2.18587	2.72028	2.37573	2.15381	3.31179	2.3505	1.26903	3.46728	3.65878	2.27501	1.14405	1.27501	2.04963	2.07724	2.23879	3.37295	1.02148	3.87578	2.02857	1.60407
SIGIRR	2.26604	1.91073	1.54597	1.13093	1.41143	1.82375	1.20789	1.1635	1.22651	2.28096	1.88362	1.07724	0.378512	2.59455	1.774	2.75061	1.3505	1.43829	2.93546	1.60881	2.81147	1.27501	1.14405	1.62293	2.07039	2.17951	1.55582	1.77821	1.45943	1.91073	0.815575	1.83592	1.71809	1.31615	1.8679	0.790772	1.26303	1.01436	1.48543	1.14405	1.26303	1.46467	1.22651	1.59932	2.37295	1.02148	2.33056	1.1177	1.60407
SKI	8.73556	9.26779	9.31902	9.07278	8.72165	10.2511	9.42446	9.10321	9.46238	9.54375	9.12252	9.40769	9.24574	9.15846	9.2044	9.42291	9.324	9.00422	8.9424	9.33463	8.59238	9.14992	9.10709	9.43035	9.31908	9.02683	8.96295	9.35727	8.9963	9.14896	8.76105	8.76487	9.14804	8.98613	8.93687	8.75258	8.4765	9.11158	9.25883	9.20972	9.11894	9.46985	9.00428	9.53339	8.65105	9.41574	9.06053	8.84489	9.3251
SLAMF1	1.62293	2.26903	1.54597	1.13093	1.69153	1.76553	1.20789	1.1635	1.22651	1.65992	1.5509	0.739848	0.378512	1.7866	1.49057	2.33628	1.04264	1.43829	3.24336	1.22651	2.67807	0.695994	0.226509	0.863938	2.68706	0.992768	2.17313	1.48027	1.45943	2.67129	0.815575	1.83592	1.33342	1.31615	1.18269	0.790772	1.26303	1.01436	1.51602	2.15381	1.26303	1.46467	1.1635	1.52105	2.04963	1.02148	3.0072	1.1177	1.02148
SLAMF6	1.62293	2.91265	2.35896	1.3505	1.69153	3.30889	1.20789	1.1635	2.20789	1.65992	1.5509	0.739848	0.378512	2.11103	1.49057	1.02148	1.04264	2.22959	2.80116	1.73985	2.81558	0.757023	0.505891	1.10434	2.22651	1.43829	2.25701	1.07724	1.45943	0.879706	1.35614	1.83592	0.933573	1.31615	2.23879	0.790772	1.26303	1.49057	1.5509	1.848	1.37295	1.46467	1.1635	1.52105	2.37295	1.02148	3.24336	1.66448	1.02148
SLAMF7	3.35896	4.26828	1.54597	1.13093	3.10769	3.91648	1.20789	4.17233	1.22651	1.65992	1.61824	0.739848	2.36177	0.948601	2.18903	3.55827	2.26303	2.56071	4.39025	2.17632	5.66334	1.9855	1.25701	2.5008	3.36457	2.40599	2.51854	1.67356	1.92979	2.37851	2.10434	2.12433	2.16672	2.47508	2.38957	0.790772	1.95233	2.01436	2.0321	1.57046	1.5509	1.46467	2.66221	2.23266	3.05137	1.38405	3.8748	2.41414	2.01792
SLC2A1	5.44261	5.94579	4.74631	5.29352	4.9991	4.65076	4.90352	5.55766	5.68678	3.81762	5.77321	6.10643	6.0635	5.3726	6.14466	5.75061	5.8334	5.33128	5.28836	5.66676	5.24298	5.32337	5.11395	5.07682	5.55213	4.8846	5.16108	5.31832	5.52544	5.68032	5.47768	5.00225	5.43196	5.86518	5.66391	4.71094	5.77979	5.60496	5.35297	5.5656	5.60199	4.96347	5.0387	5.57168	5.90905	4.96209	5.29793	5.1177	6.0635
SMAD3	7.39429	7.09571	7.81166	7.80587	7.22371	7.51759	8.22901	7.84687	8.46132	8.46544	7.54071	8.68408	8.19599	8.07318	8.45718	7.57069	8.35218	8.14517	7.48123	8.48531	7.42299	8.43509	8.17622	8.16476	7.35931	8.04177	7.20016	8.13119	7.76315	8.02768	8.06544	7.65328	7.9739	6.95791	7.14415	7.50819	7.84912	7.76341	8.32962	7.85275	8.01123	8.12846	7.3497	8.46152	7.11728	7.49538	7.63619	7.72588	8.67009
SMAD5	7.76328	7.84631	7.1821	7.65585	7.97384	7.5713	7.15522	7.52207	6.96451	6.47784	7.44733	7.20604	6.85499	6.9273	7.40956	7.91037	7.23304	7.20984	7.27445	6.84987	7.04756	6.74201	7.01246	7.29297	7.95292	6.90135	7.75221	7.30734	7.0798	6.88325	6.42122	6.76328	7.05778	7.76918	7.61043	6.59887	7.09656	7.30012	7.3906	6.97441	6.82883	7.29774	7.24136	6.92659	7.15967	6.67143	7.33324	6.87762	7.21868
SOCS1	3.65306	3.82477	3.42358	3.41819	3.56438	1.52105	3.41549	3.72901	3.68818	3.15381	3.61941	2.49057	2.9486	4.10936	2.7761	3.92029	3.43829	4.15543	4.72738	3.52857	5.2724	3.19849	3.04789	2.96717	4.63691	3.49313	3.33199	3.90304	2.77189	3.39917	3.4957	4.18982	2.74846	2.42492	2.33914	2.84398	3.58015	4.05224	3.31615	3.32481	2.84197	2.43829	3.61235	3.02326	4.13832	3.25248	4.93452	1.55582	4.18903
SOCS3	5.81044	6.92541	4.73335	5.64818	4.87431	7.07991	7.92659	6.69084	4.43829	4.43296	7.37972	5.51412	4.94813	5.71864	2.51349	8.57705	3.68594	2.488	7.85281	5.49633	6.09866	3.52105	4.67469	5.10392	5.34163	3.5435	6.0505	5.68173	4.6153	3.38128	5.92148	5.43796	4.15543	3.98277	3.46467	4.82731	2.37295	2.29866	4.03562	4.60703	4.75435	3.89336	7.22255	2.23266	6.28003	3.65535	5.09803	4.56255	2.34199
SPP1	11.7042	12.5124	9.98308	10.8225	10.0356	10.6644	9.71778	9.91763	9.03864	8.03683	10.0887	8.47196	6.78934	8.10967	9.99452	12.1401	8.80616	10.7715	15.5961	9.03612	11.6917	8.10675	9.38411	8.62903	11.9594	9.88409	12.5409	10.4047	9.73755	7.73904	9.2183	8.26496	10.6712	12.1646	12.3367	10.0971	10.1222	10.9299	10.1967	9.63283	9.10079	9.82749	10.3184	7.16952	11.5737	7.69815	11.6788	9.30784	9.54063
SRC	6.89688	6.52779	7.35931	7.05637	6.91301	7.97533	7.93587	7.33253	7.804	8.66949	6.59216	7.57924	7.29379	7.10066	7.12112	6.87983	7.36028	7.12588	6.86047	7.47573	6.89081	7.42794	7.20897	7.37199	7.01903	6.80839	6.77742	6.97522	7.25795	7.37669	7.23621	7.18656	7.34899	5.94064	6.23649	6.44543	6.96832	7.38396	7.25267	7.41041	7.27585	7.29637	7.12143	7.77056	6.4261	7.96307	6.81506	7.02757	7.21868
STAT1	8.59723	7.18329	6.31777	6.86146	7.36098	5.63052	6.42492	7.43062	6.50526	4.35544	8.68989	9.56862	7.03551	7.18011	7.09729	8.0359	7.55781	8.7254	8.53896	8.30255	10.1522	6.8824	7.36475	7.27919	7.87055	7.66477	7.32256	7.30442	7.11572	6.77215	6.83137	7.17083	7.19751	7.32589	7.192	6.8732	7.40497	6.91516	7.15947	6.6175	6.86258	6.78738	7.41642	6.48816	7.66583	5.94251	9.16684	6.9888	7.13802
STAT2	8.56788	9.44717	8.14939	8.32342	8.43108	9.55846	8.01859	7.678	8.01084	8.38392	8.23127	7.92641	8.07735	7.83213	8.05458	8.5514	8.01184	8.33503	7.68215	7.93162	8.65693	7.4441	7.69098	7.7224	8.28531	7.6858	8.51869	7.83738	7.84348	7.61817	7.53621	7.62746	7.8794	8.55194	8.73596	7.45878	7.75121	8.40586	8.12722	7.87915	7.70846	7.76049	7.68159	7.65893	8.14389	7.64479	8.67013	7.56278	7.87701
STAT3	9.55781	9.65696	8.6737	9.26665	9.48242	10.6425	9.01528	9.42788	8.25673	8.70183	9.76109	8.48333	8.55294	8.27961	8.37526	9.9154	8.4453	8.4882	9.46771	8.44795	9.13556	8.19466	8.49921	8.50974	9.24027	8.5871	9.47399	8.90241	8.46744	8.17707	8.18735	8.64501	8.41143	9.00245	8.72516	8.36746	8.30834	8.61651	8.63321	8.4025	8.29834	8.23592	9.56799	8.31184	9.39543	7.98761	9.05997	8.29999	8.1637
STAT4	3.38957	4.07553	6.44708	4.9542	5.13709	6.40207	6.51412	4.89724	4.93923	5.29719	4.38474	5.55796	5.94813	4.74201	4.36036	3.92029	5.59036	5.44923	3.69042	5.16712	5.28688	4.02414	6.14466	5.98322	3.10769	4.40327	4.08151	4.86394	6.33842	4.488	5.49121	5.27538	6.66761	2.56071	4.62761	5.64097	4.62234	6.43979	3.91073	5.85275	4.25399	5.51822	3.74631	4.56621	3.85898	2.95233	4.76182	5.52356	4.926
STAT5A	5.42995	5.39129	3.50462	4.89142	5.3107	5.12019	4.02237	4.07296	2.83996	3.14893	4.88264	3.49185	3.68482	2.37295	4.51223	5.7046	4.40735	4.80478	5.96278	4.07125	6.25399	3.03386	4.14405	4.10769	5.22535	4.39985	5.88362	4.67864	4.92742	4.19928	4.1035	4.64212	3.85599	5.65507	5.37295	3.89821	4.59216	5.39197	3.9279	4.33199	3.99639	3.83188	5.1811	3.41278	5.33664	2.57046	5.74792	4.32697	3.60407
STAT5B	7.00338	7.40693	6.58105	7.18438	7.3881	6.38457	6.893	7.11437	6.35032	6.80954	7.0187	6.77716	6.78934	6.23074	7.14456	7.22622	7.0268	6.90581	6.82858	6.75849	7.02348	6.79103	7.13986	7.10203	7.35509	6.77887	7.64602	7.06587	7.02215	6.82807	6.71053	7.01357	6.98242	7.55582	7.30779	6.70888	6.81121	7.11374	6.92089	7.02724	6.80336	6.97728	7.28827	6.67821	6.98185	6.20906	7.01636	7.02392	7.47849
STAT6	7.25295	7.12267	7.38388	6.5043	6.88728	8.71431	6.93876	6.90857	7.0376	7.40242	6.85212	6.32463	7.49241	6.75355	6.38024	7.37981	6.56178	6.76168	7.58421	7.11873	6.91827	6.70086	6.0798	6.07211	6.60496	6.65707	6.87934	6.5157	6.48075	6.48832	6.03716	6.26097	6.40599	6.37434	6.27184	5.71699	5.89482	7.30378	6.20398	7.01603	6.2466	5.8711	6.73877	7.00428	6.99367	5.34837	6.95	6.76898	6.54257
SYK	6.67624	6.26716	6.09951	5.70321	5.69905	6.49265	4.98778	5.3194	3.67582	4.4489	5.38509	4.34979	3.68482	4.488	5.47573	6.87983	5.33521	5.92552	7.83466	5.23189	6.5624	4.3505	5.09677	5.52701	6.92873	6.06437	7.0813	6.01814	5.374	5.13011	4.20789	4.72901	5.02503	6.38578	6.13155	4.49121	4.98094	5.52701	5.15987	5.2854	4.30305	4.87971	5.61824	4.46401	6.18051	3.86987	6.57713	4.48993	5.18903
TAGAP	5.27984	6.09424	5.30232	4.78188	4.77347	5.90448	3.81967	4.87086	5.05224	3.36177	4.91217	3.81352	4.68482	3.488	4.51223	6.17672	4.32337	5.60259	6.72342	4.73173	7.73132	3.25248	3.97269	4.24413	5.67129	5.07596	6.24755	5.42559	4.92458	4.63401	4.03474	5.03122	4.49185	5.8885	5.32193	3.53854	5.01123	4.96162	3.52231	3.82883	4.4614	4.37643	4.76765	4.27277	5.69488	3.42492	6.43513	3.9279	4.71973
TAL1	5.12887	6.61618	5.72055	5.15664	5.28614	5.72028	5.70681	5.35685	4.09001	4.35755	5.46761	4.07639	5.6851	4.95791	5.04832	6.45088	5.4219	5.85649	5.93121	4.81609	4.53481	4.09339	4.38405	5.38853	6.32085	5.79077	6.17572	5.75462	4.99774	5.17273	5.05007	4.43496	4.35403	6.2116	5.31904	4.79286	4.56499	5.25588	5.22689	5.66391	4.50779	4.40259	5.06048	4.62117	5.85848	4.12681	5.68706	4.5404	5.44526
TAP1	5.35085	4.69988	3.02503	3.60526	4.26604	4.21257	3.18745	4.33128	3.87578	2.53356	5.20438	5.07682	2.9486	3.69488	3.77505	5.92053	4.14241	5.40803	5.11312	4.49442	6.68496	3.43029	3.33771	3.82985	4.54164	4.37365	4.52419	3.91169	3.69488	3.3147	3.71918	3.86096	3.56925	4.69488	3.6241	3.51096	3.41819	4.07382	3.90111	3.70708	3.7126	3.07895	4.53667	3.55213	5.05094	2.75275	6.23285	3.78346	3.926
TAP2	5.62029	5.37016	5.06221	4.79077	5.43996	6.0936	4.90159	5.17473	4.5552	4.85449	5.74039	5.81378	4.17073	4.83238	5.14445	6.27408	5.14527	6.08979	5.99209	5.73118	6.62761	4.774	4.7866	5.2709	5.40565	5.17273	5.49729	5.08151	4.91743	4.77347	4.45418	5.17433	4.82579	5.36457	4.89869	5.42492	4.76288	4.99548	5.12846	5.2032	4.94907	5.15259	5.18309	5.31179	5.90905	4.70764	6.47411	4.9814	5.22843
TAPBP	8.72925	7.94737	7.75709	7.75007	8.16566	9.42907	8.19422	8.28485	8.00972	8.50819	8.18933	7.87117	7.77248	7.70065	7.53021	8.84853	7.78522	7.97378	8.81785	8.05783	8.43442	7.91397	7.72007	7.83542	8.04767	8.12174	8.06264	7.89754	7.75422	7.64933	7.58158	7.92463	7.7492	7.77307	7.36335	7.76055	7.63764	8.0493	8.06566	8.08401	7.85294	7.74806	8.19613	7.83807	8.54701	7.52982	8.38884	7.59932	7.76049
TBK1	7.29039	7.50454	7.50621	7.10821	7.14486	7.9818	7.18963	7.06016	7.18923	7.66455	6.9486	7.06167	6.75542	7.27966	7.24565	6.83794	7.38491	7.27062	7.29241	7.32409	7.27305	7.06975	7.34952	7.10685	6.93227	7.27445	7.56773	7.24878	7.18864	7.28003	7.1821	6.86938	7.1916	7.08958	7.35288	7.13062	7.14333	7.49321	7.26247	7.44807	7.14109	7.10612	6.96982	7.43563	7.15967	6.92458	7.35076	7.0663	6.86456
TBX21	2.35896	2.0036	1.54597	1.4489	2.37016	1.91839	1.44361	1.91073	1.71809	1.65992	2.46728	1.07724	2.9486	2.11103	1.774	2.33628	1.1177	1.51096	1.8953	1.15056	3.49313	0.695994	-0.184425	1.09085	0.650765	0.526069	1.13093	0.411426	1.45943	0.879706	0.815575	1.83592	0.748461	1.31615	1.18269	0.790772	1.58976	1.75275	0.722466	1.14405	1.26303	1.46467	1.1635	1.52105	2.04963	1.02148	2.74416	1.1177	2.34199
TCF4	8.95297	8.94524	9.07567	8.87261	8.76769	9.94486	9.53566	9.06391	9.1553	9.85728	9.34058	9.12117	9.18965	9.22656	9.22656	8.9648	9.58744	9.17063	8.67532	9.3382	8.8115	9.42209	9.41066	9.28995	9.15277	9.36319	8.78761	9.32044	9.23086	9.34753	9.09579	9.26064	9.32145	9.00388	8.90424	8.94017	9.045	9.50452	9.58086	9.56817	9.27512	9.25162	9.05276	9.70383	8.91842	9.76502	8.98331	9.25203	8.11707
TCF7	3.42223	2.854	3.22959	2.39506	3.95513	4.27947	3.06867	2.27202	3.40054	2.90689	2.62059	2.66221	2.9486	2.78869	3.36036	4.45088	2.21101	2.39506	2.60881	2.10098	2.90111	1.35614	1.32193	2.04963	2.64386	1.926	2.47768	2.0321	2.12102	1.94111	1.29866	3.18269	1.36737	2.62761	2.04264	1.08406	2.09085	2.33628	1.45418	2.37573	1.75702	2.18269	1.1635	2.41954	2.63691	1.64616	2.46728	1.774	1.02148
TFRC	8.42404	7.58165	8.04843	8.44149	7.5452	8.30506	8.33239	8.39068	8.9655	9.04996	8.53598	8.94918	8.50263	9.50886	9.07304	8.0359	8.22738	7.41523	7.60214	8.74638	8.06334	8.98225	8.47768	7.66541	8.08815	7.88801	7.52278	7.61883	8.27785	8.52113	8.69115	8.69902	8.45228	7.88606	7.63974	8.65055	8.5345	8.53598	8.67536	8.33789	8.5738	7.72042	8.14547	8.92098	8.36855	8.19928	8.3439	7.89203	8.61894
TGFB1	7.53286	8.15431	6.97166	6.74255	6.90412	8.51065	6.49633	6.6343	6.14873	6.58767	6.85212	5.32481	6.64847	5.87529	5.36036	8.65134	5.94064	6.283	7.94058	6.02215	7.46785	4.86493	5.51916	6.17732	7.37016	6.59066	7.62659	6.30451	5.77109	5.69014	4.48929	6.25701	5.58316	7.0036	6.64328	5.91862	5.75302	6.29076	5.94907	5.89724	5.45187	5.75435	6.62615	5.34802	7.38206	5.15218	7.38379	5.7879	6.10643
TGFBI	7.03408	5.21801	5.4019	5.68566	5.90545	8.66477	5.9241	6.67129	5.35473	5.8268	6.35279	4.39849	5.6851	5.3726	4.99774	6.85898	5.31433	5.05094	9.71699	6.6279	6.67299	4.96532	6.23611	5.12639	6.39421	5.3466	5.44956	5.72028	5.93664	5.05572	5.09635	5.37051	4.96394	5.16912	4.91695	6.43863	4.15623	5.52042	5.47865	5.36667	5.23458	5.35966	5.37712	5.29389	8.07906	4.79546	5.59753	5.06996	5.74685
TGFBR1	7.31615	7.03617	6.06156	6.75809	6.51238	7.55919	6.13812	6.40088	5.31325	5.80581	6.6985	4.62117	4.36317	5.5157	5.68229	8.53838	5.72356	5.97016	8.62363	5.36807	7.67285	4.49378	5.95582	5.3726	6.79494	6.54674	6.54504	6.62425	5.71067	5.40633	4.34979	5.4266	5.32912	6.94778	6.34252	5.29168	5.54936	5.90256	5.916	5.62029	5.0648	5.22574	6.48301	4.70653	6.72356	4.55152	6.78411	5.36072	6.44526
TGFBR2	8.16932	7.58789	6.72151	7.19091	7.20046	7.60118	6.0332	7.09803	6.17053	5.64386	7.615	6.50303	6.68496	5.99729	6.83428	8.54489	6.5744	7.1914	8.5938	6.58991	7.72363	5.87012	5.94556	6.19121	7.62702	6.86009	7.83067	6.77952	6.83453	5.91624	5.59872	6.23362	5.8125	7.658	7.02901	5.96694	6.11478	7.13371	6.74698	6.80658	6.28596	6.34802	7.81551	6.35931	7.95803	5.62029	7.69704	6.34607	7.08513
THY1	9.35823	8.96188	10.0458	9.85997	9.51211	10.8179	10.4351	10.0806	10.8169	11.5998	10.0382	10.6185	11.3603	10.8505	10.7545	8.94031	10.5945	10.6809	8.26341	11.1315	9.78162	10.9627	10.6836	9.96714	8.73579	10.1149	9.53792	10.2057	10.7321	10.7155	11.1271	10.4612	10.6624	9.14756	10.0621	10.4568	10.2457	10.7884	10.4738	10.7678	10.7284	10.3517	10.0103	11.2407	9.97891	10.6422	10.3467	10.7534	11.1675
TICAM1	5.34483	4.79442	5.60259	5.39849	5.55949	6.84875	5.9697	5.84147	5.49057	6.12928	5.6014	5.81378	5.36317	5.48832	5.68229	5.87971	5.62702	5.77821	5.2765	6.01614	5.53947	5.68032	5.71864	5.98436	5.20828	5.32409	5.25663	5.64645	5.97108	5.65764	5.87701	5.69404	5.60555	4.63923	5.56651	5.56864	5.44427	6.18864	5.10308	6.07489	5.18468	6.16672	5.55459	5.3837	5.63604	5.3726	5.76208	5.90521	5.82629
TIGIT	1.62293	1.68257	1.54597	1.13093	1.65992	2.46989	1.20789	1.32193	1.22651	1.65992	1.5509	0.739848	2.9486	1.7866	1.49057	1.02148	1.04264	1.43829	1.8953	1.15056	3.78869	0.695994	0.0565835	1.55582	1.32193	0.526069	1	0.545968	1.45943	0.879706	0.815575	1.83592	0.748461	1.31615	1.18269	0.790772	1.26303	1.46467	0.485427	1.14405	1.26303	1.46467	1.3505	1.52105	2.04963	1.02148	2.83592	1.1177	1.60407
TIRAP	4.14405	3.98277	4.34696	3.08576	3.70155	4.57228	3.51349	4.14975	3.27947	3.9364	3.20477	3.19219	2.9486	3.37295	3.36036	4.55766	3.9486	3.83895	3.61117	3.48929	4.42895	3.11936	2.87971	3.0635	3.79597	3.67469	3.5097	3.31034	4.45746	3.26454	3.63343	4.49185	2.71589	4.73498	3.58616	3.36036	4.30743	5.14445	3.09592	5.08449	3.4957	3.29278	3.52857	4.08066	3.85898	3.64039	3.83895	4.84197	2.60407
TLR1	6.41718	6.60999	5.86096	5.93475	6.0063	6.15137	4.78555	5.82222	4.71039	3.99639	5.68986	4.77716	4.82273	4.64559	4.09761	6.99842	5.55459	5.852	7.92807	5.19101	6.92517	3.99729	5.30195	5.25134	6.28318	6.15381	5.77873	6.05507	6.06867	5.05485	4.15947	5.74012	5.16993	6.82413	6.09191	4.51602	5.47703	5.30597	5.0321	5.3067	4.98823	5.01123	6.5421	4.8334	6.44344	4.08321	6.69975	4.49633	4.926
TLR2	7.62943	7.26997	6.1373	6.6178	6.8824	6.70681	5.93074	6.33914	4.95931	4.82324	6.58301	5.39883	6.00697	5.34234	5.8627	7.91037	5.84147	6.40735	8.22241	6.4002	7.15694	4.28021	4.99458	5.0018	7.18547	5.90737	7.76699	5.72137	6.64832	5.25965	4.28614	4.30524	4.99005	6.65005	6.36036	5.41481	5.20359	6.10266	6.41583	5.87823	5.8166	5.23917	7.37756	4.72301	7.10643	4.20085	7.85368	5.37156	5.18903
TLR3	6.59291	5.46923	5.65335	6.05832	5.83112	5.46565	4.81762	5.68678	5.15866	4.63981	5.83668	4.73985	3.36317	4.24717	5.04832	6.60851	5.22304	6.40735	6.36755	5.27501	7.0456	4.42021	4.1127	5.02989	6.2485	5.50176	7.02248	4.96347	5.36982	4.67129	4.05137	4.86295	4.45286	6.56955	5.75702	4.56438	5.1206	6.00944	4.39506	5.40633	4.12763	4.70653	5.24298	4.54535	6.13853	3.52482	7.02857	4.74093	4.47832
TLR4	7.90695	8.24403	7.9002	7.6761	8.53201	8.1876	7.5815	7.01201	7.06792	6.7699	6.77334	6.07682	6.64847	5.3726	7.0608	6.27408	6.9965	7.60659	8.32301	6.97522	7.76673	5.49346	6.71039	7.38379	7.82693	7.2078	8.42257	7.44261	7.80342	6.92861	6.41143	6.78215	7.17532	8.37265	6.85125	6.66974	7.3978	8.04188	7.33976	6.89348	6.66519	6.66135	6.30542	6.77952	7.0398	4.92695	7.93487	6.84097	7.10654
TLR5	5.59485	4.98823	4.92695	4.42358	4.67525	5.89966	2.74846	3.89239	3.02148	3.3799	4.96993	3.8846	3.36317	2.95791	3.64962	5.45088	4.21023	4.79701	6.18249	4.35614	6.17911	3.43296	3.73118	4.34696	5.31723	4.52356	5.15462	4.60051	5.6343	4.01614	4.07382	4.58796	3.44228	5.49665	4.78293	3.52105	4.6792	5.72928	3.87283	4.75862	3.61471	4.12846	5.03606	3.33056	5.44361	3.43162	5.93899	4.25626	4.34127
TLR7	4.62585	3.99277	3.41143	3.42358	2.46728	4.77136	2.51349	3.81044	2.26003	3.05658	3.54597	2.07724	2.9486	2.59455	1.774	4.21023	2.83592	4.43095	5.51191	2.67807	5.35191	1.64155	2.03914	2.47249	3.95884	3.851	4.84197	3.83895	3.25096	2.63459	1.74846	3.7126	2.72901	4.36597	4.2149	1.92979	3.08236	2.72901	2.81147	2.28096	2.75702	3.0036	3.55827	2.19535	3.85898	1.73552	4.8475	2.5435	2.34199
TLR8	1.81967	1.58496	2.03562	1.13093	1.48543	1.52105	1.20789	1.39506	1.52607	1.65992	2.9982	2.07724	3.68482	3.10936	1.774	4.07211	1.8953	2.31904	4.24413	2.21101	4.03826	0.695994	0.918386	1.30451	2.82375	2.07724	1.52607	2.03562	2.95047	1.32193	1.76553	1.83592	0.748461	3.05311	1.99639	1.09761	2.45943	2.37573	0.790772	1.5509	1.7137	1.46467	2.75702	1.52105	2.63691	1.02148	3.01792	1.1177	3.0197
TLR9	3.33628	3.66107	4.03738	2.42223	2.95606	4.46532	2.87578	3.56438	1.22651	3.7137	2.46728	1.49057	2.36177	1.7866	2.9982	1.02148	2.01436	3.36457	3.36597	2.90497	2.45943	2.03914	2.86987	2.75916	3.22651	2.62994	3.75809	1.53107	3.02857	2.85798	2.66448	3.03034	2.74416	2.21412	2.61353	1.73552	3.12267	3.09255	3.19692	2.64386	2.90111	2.58496	3.32337	3.1177	3.22033	2.75489	2.80735	2.97269	1.60407
TMEM173	6.1914	5.70293	5.6585	5.5008	5.89069	6.32301	5.21023	6.10769	5.6642	5.73688	5.44725	5.44593	6.5331	5.46009	5.36036	6.45088	5.60199	5.98527	7.42484	5.79649	6.5552	5.55121	5.38024	5.38267	6.33914	6.23151	5.85922	5.81941	6.11562	5.90905	5.12928	5.67892	5.29609	6.26885	5.99345	4.83693	5.21956	5.56285	4.94579	5.70791	5.27426	4.98504	6.00113	5.60377	6.63604	5.12309	6.44493	5.27389	7.04144
TNF	1.62293	6.55367	1.54597	3.73118	2.33342	3.14241	5.33307	3.13586	1.22651	1.65992	1.5509	2.07724	0.378512	0.948601	1.49057	4.55766	2.19219	2.82985	5.18943	2.25096	5.16631	0.695994	1.67807	4.854	3.63227	2.25701	4.90881	5.20594	3.58496	1.13093	3.51223	4.70874	2.50335	6.45187	2.90689	1.76553	3.43029	2.5509	1.9855	3.87086	2.12763	2.67807	1.7866	1.5509	3.75168	1.02148	4.79181	2.40599	2.34199
TNFAIP3	4.97453	5.91982	5.00405	5.26791	3.81558	6.67934	5.5601	4.67243	3.36877	4.09592	5.70708	5.01525	2.9486	4.74201	3.64962	6.60851	4.22574	4.3427	7.11863	5.04701	6.36335	2.58015	3.96993	4.24336	5.56864	4.46336	5.92029	5.77531	4.11936	3.66334	4.52231	4.59753	3.44493	4.47703	3.87086	3.76022	3.71699	3.851	3.61353	4.62585	3.09085	4.49697	4.32625	3.50208	5.0054	3.69711	5.59455	4.0036	4.10685
TNFAIP6	4.03738	4.82069	3.7148	3.82477	3.1635	4.27277	2.12102	4.07296	3.56438	3.22188	1.88362	1.07724	2.9486	0.948601	3.36036	3.92029	2.4489	3.50462	3.91552	2.94486	2.75061	2.28096	2.35614	2.34199	3.6427	3.40599	3.45154	2.34199	2.56316	2.62761	0.903038	2.14405	3.29131	3.46205	3.34767	2.20163	3.59813	4.48607	3.05832	2.36737	3.25248	2.97636	2.97636	3.14078	4.05137	1.56071	3.59932	2.21101	3.71918
TNFRSF10C	4.32553	4.47962	4.9855	3.70266	4.16672	4.91456	3.61824	3.19061	4.68313	2.75489	3.9982	2.07724	4.36317	3.59455	3.36036	5.65735	3.32625	3.75916	5.50144	3.58135	3.55336	2.33342	2.13422	3.80219	5.14405	3.9855	4.28836	4.25323	2.68032	3.49697	3.19849	3.36177	2.69153	3.12763	3.2765	2.51096	4.4121	3.12598	3.11603	3.0268	4.80581	2.12433	4.86047	3.14731	5.51065	2.25399	5.12474	1.84398	3.8268
TNFRSF11A	4.98277	4.3067	5.3837	4.93499	4.6893	4.87036	5.29572	4.72574	5.53294	5.47606	4.29793	5.10643	5.36317	5.3726	4.64962	4.45088	5.97568	6.09782	6.32894	6.09043	5.22766	5.15583	5.0492	4.54102	4.43496	4.9397	4.60644	5.38094	5.58886	5.04658	4.89288	5.07895	4.80839	4.26078	4.53232	4.0917	4.85549	5.05224	4.58856	5.95907	5.44062	5.10014	4.68594	5.85425	4.80581	5.24982	4.9397	5.77716	3.60407
TNFRSF13B	1.62293	1.58496	1.54597	1.13093	1.54102	1.52105	1.20789	1.1635	2.47249	1.65992	1.5509	0.739848	0.378512	0.948601	1.49057	1.02148	1.45418	1.43829	0.863938	1.15056	3	0.695994	1.03562	0.863938	0.948601	0.526069	1.75702	0.411426	2.61353	0.879706	0.815575	1.83592	0.918386	3.21257	1.18269	0.790772	3.5373	1.01436	1.27501	1.14405	1.26303	1.46467	1.1635	1.52105	1.63691	1.02148	1.27501	1.1177	1.02148
TNFRSF13C	5.58886	6.28003	4.79546	4.0268	4.36597	5.52325	4.2426	4.83794	3.74416	4.853	5.18031	3.49185	5.36317	3.78764	5.19022	6.68117	5.42928	6.04133	3.29131	4.46793	5.68566	4.13011	4.44427	4.85599	5.66391	5.84248	4.93026	4.79233	4.87086	4.9991	4.10852	5.12267	4.23649	6.28003	5.70099	4.65535	4.9222	5.09887	3.31615	4.54905	3.87283	4.53792	3.66789	3.60051	4.90929	3.63923	5.74631	4.25776	4.774
TNFRSF14	4.99503	4.19692	4.54102	4.12019	4.7666	5.37851	5.10266	4.8212	3.95047	4.97039	4.34199	4.8495	5.53294	4.24717	4.36036	5.39438	4.57168	4.86394	6.50637	4.90737	6.38474	4.22882	4.84599	4.59276	5.00854	4.38267	5.74819	4.93829	4.57833	4.1127	4.17951	4.52982	4.36527	4.58135	3.73769	3.22959	4.08746	4.5097	3.82171	4.42089	3.95884	3.72028	4.05832	4.38198	5.47735	3.25701	5.29756	4.13668	4.18903
TNFRSF17	1.62293	1.58496	1.54597	1.13093	1.41143	1.91839	1.20789	1.1635	1.29866	1.65992	1.5509	0.739848	0.378512	1.37295	1.49057	1.02148	1.04264	1.43829	1.79077	1.15056	2.28983	0.695994	-0.184425	0.863938	1.9486	0.526069	1.70487	0.475085	1.45943	0.879706	0.815575	1.83592	0.748461	1.31615	1.53107	0.790772	1.53605	1.33914	0.485427	1.14405	1.26303	1.46467	1.36177	1.52105	1.18903	1.02148	1.27501	1.1177	7.24783
TNFRSF1B	5.56712	6.27184	5.10182	5.44989	5.39472	5.88215	4.88704	4.59096	4.0036	4.43896	4.38474	3.73985	5.36317	4.24717	3.99729	6.36527	5.06221	5.30451	7.07617	5.49313	6.30634	3.9222	5.43929	5.71205	6.45713	5.25248	6.39695	5.39815	5.42928	4.71918	3.57894	4.3875	4.18587	5.85474	5.24413	5.26641	3.80012	4.06523	5.09761	4.8495	4.66505	4.35614	5.79675	4.45286	5.779	3.67243	6.26604	3.22033	5.01926
TNFRSF4	1.62293	1.58496	1.54597	1.13093	1.41143	1.52105	1.20789	1.1635	1.22651	2.12763	1.5509	2.29866	3.94767	0.948601	1.49057	1.02148	1.04264	1.43829	0.863938	1.15056	1.53107	0.695994	-0.184425	0.863938	0.650765	0.526069	0.584963	0.411426	1.45943	0.879706	0.815575	1.83592	0.748461	1.31615	1.18269	0.790772	1.26303	1.01436	0.485427	1.14405	1.26303	1.46467	1.1635	1.52105	1.18903	1.02148	1.27501	1.1177	1.02148
TNFRSF8	1.62293	1.58496	1.54597	2.61589	3.27798	4.08661	3.29131	1.1635	1.22651	1.65992	1.5509	2.07724	0.378512	2.37295	2.51349	2.33628	1.04264	2.80735	3.70929	1.90304	2.45943	2.37851	1.64616	2.13422	2.68706	4.20006	3.39643	1.70044	2.02857	2.67129	0.815575	1.83592	2.45154	1.53605	2.55336	1.15056	1.26303	1.9222	1.83996	1.47508	2.04963	1.46467	3.43696	1.52105	2.63691	1.31034	2.63923	1.1177	4.26679
TNFRSF9	1.62293	1.58496	1.54597	3.20163	1.41143	4.08661	3.61353	1.1635	3.47119	1.65992	1.5509	0.739848	0.378512	0.948601	1.49057	1.02148	1.04264	1.43829	2.59455	1.15056	3.22342	0.695994	-0.184425	0.863938	0.650765	0.526069	0.790772	0.411426	1.45943	0.879706	0.815575	1.83592	0.748461	1.31615	1.18269	0.790772	1.26303	1.01436	0.485427	1.14405	1.26303	1.46467	1.1635	1.52105	1.63691	1.02148	1.27501	1.1177	1.02148
TNFSF10	6.42543	5.3837	6.0766	4.40054	5.03342	6.14934	4.82222	5.75756	5.30159	4.1819	4.91217	5.86691	4.53294	4.59515	2.7761	5.65735	5.3302	6.00293	7.1151	5.69377	8.26632	3.60407	4.75328	4.67694	5.07253	5.39985	4.24793	5.62147	5.01123	4.58796	4.42694	5.41143	4.39369	5.6279	5.22419	2.94298	4.66846	5.05311	4.19377	4.60644	4.86839	4.48285	4.46401	4.30816	5.85848	3.21257	7.01915	3.58015	4.87725
TNFSF11	1.62293	1.58496	1.54597	1.13093	1.41143	1.52105	1.20789	1.1635	1.22651	1.65992	1.5509	1.07724	0.378512	0.948601	1.49057	1.02148	1.58976	1.56071	1.64155	1.15056	1.53107	1.04264	-0.184425	0.863938	0.650765	0.526069	1.05658	0.411426	1.45943	0.918386	0.815575	1.83592	0.748461	1.31615	1.3505	1.19535	1.26303	1.01436	0.722466	1.47508	1.26303	1.46467	1.1635	1.52105	1.63691	1.02148	1.27501	2.09761	1.02148
TNFSF12	7.09107	6.9216	7.47419	7.07489	7.19535	8.00456	7.58639	7.34882	7.38733	7.84499	6.98402	7.42844	7.31732	7.18011	7.24565	7.17672	7.42223	7.24079	7.35341	7.12578	7.54396	7.25087	7.57939	7.58067	7.37095	7.18041	7.50787	7.48325	7.50462	7.41253	7.22776	7.52348	7.20858	7.24783	6.86987	6.87258	7.10538	7.75576	7.25153	7.61912	7.16027	7.28327	7.3222	7.52027	7.06232	7.09898	7.32346	7.48776	6.73322
TNFSF13B	6.69988	3.90014	4.66959	5.06566	4.97682	6.57456	3.99095	5.08491	4.98459	4.10601	6.27482	5.07682	3.94767	4.78764	4.99774	6.33539	4.85449	5.62761	7.21286	5.41583	7.45549	3.89142	4.46663	4.82833	5.82324	5.00135	5.80967	5.14078	4.65363	3.68482	4.58075	4.07125	4.10936	5.0505	4.64904	3.37434	4.05311	3.43696	3.63227	4.55029	3.64847	3.63575	6.21781	4.43496	6.59036	3.93074	6.54148	3.48027	4.82629
TNFSF15	3.23726	3.75382	3.26003	2.68706	3.02503	2.98732	3.51349	4.35826	3.7866	2.76765	2.10434	1.81558	3.68482	2.95791	3.51223	3.07211	3.26903	3.32912	3.852	3.0635	7.4707	2.9222	2.32481	1.11103	2.79701	2.9542	2.51349	2.61589	6.25096	2.29866	5.88655	4.66846	2.33628	5.4353	2.46728	2.1177	6.08172	5.14445	2.44361	6.01948	2.69153	3.40327	3.14893	2.94111	2.85798	2.73552	3.03738	6.05702	2.01792
TNFSF4	4.89869	5.51633	4.774	4.64616	5.22843	5.57198	5.06437	3.87283	5.47151	5.04658	4.94158	3.49185	4.94813	4.10936	5.27798	5.33557	4.76235	4.32769	3.83895	4.40531	3.70708	3.94017	3.68145	4.09424	4.78346	3.94486	4.80064	3.89724	4.52607	3.94579	3.95047	4.1914	4.04352	5.08534	4.46401	3.851	4.32048	5.56925	4.01881	4.77979	4.10936	4.25852	3.99095	4.54782	4.2211	4.11853	4.70155	4.21956	3.71918
TNFSF8	4.5404	3.52356	2.38405	3.18587	2.96717	3.43429	2.51349	3.22033	1.65076	1.89142	3.10434	1.07724	0.378512	2.59455	2.51349	3.75061	2.51602	3.60407	6.12495	3.11603	4.95327	2.70044	2.59216	3.2032	5.15421	3.43029	4.35896	3.58856	2.79077	3.20789	2.42761	3.01614	1.93734	3.61941	3.94017	2.59932	2.75916	3.68482	2.46205	2.69822	2.35332	2.49057	2.95606	1.93734	3.85898	1.03562	4.5292	2.73552	3.926
TOLLIP	8.91067	8.43879	9.4664	9.12944	9.01703	10.5699	10.0725	9.19205	9.71977	10.8435	8.998	10.1983	10.1477	10.0045	9.94025	8.41583	10.045	10.1822	8.37291	10.2874	9.45006	10.0492	10.2205	10.2652	8.7786	9.66965	9.18847	9.86222	10.1319	10.0539	10.3948	9.9216	9.80861	8.74086	9.25058	10.0047	9.56354	10.5547	9.5607	10.5714	10.1118	10.1387	9.4416	10.5911	9.40869	9.96031	9.70264	10.3993	8.91082
TP53	7.0197	5.68089	6.06091	5.91409	6.18666	6.11582	5.85624	7.04439	5.08321	5.40156	6.9486	5.64155	5.0635	5.78764	5.97177	7.39438	6.07703	6.07489	7.64205	5.72028	7.21801	5.59276	5.99254	5.97613	6.96844	6.15076	6.41041	6.3147	5.68846	5.64414	5.21412	6.40939	5.09677	6.2407	5.98709	5.43029	5.71891	5.96763	5.9331	5.72	5.62761	5.51096	6.70321	5.45878	7.02846	5.79623	6.76567	5.44725	6.14832
TRAF1	5.97476	7.62073	5.12019	5.76633	6.3466	7.52144	5.37469	4.84046	4.82528	4.87873	4.72356	3.9514	4.36317	3.8748	4.64962	5.20984	3.80116	5.26266	4.29205	3.76871	5.17153	3.08066	3.85499	4.16912	5.45976	3.65535	5.55029	4.13504	5.07168	3.96901	3.62877	3.23266	4.97591	6.76035	6.48977	3.63575	5.36352	5.64703	4.87774	4.67694	4.55582	4.60881	3.66562	3.56316	4.57471	3.5472	5.48671	3.98732	5.18903
TRAF2	5.21762	5.57046	5.03606	5.30488	5.76845	5.45319	5.50621	5.6094	5.78921	5.39609	5.42694	5.77716	5.88655	6.18011	5.74497	5.83794	5.46663	5.66959	5.34234	5.77795	5.68566	5.74846	5.47508	5.34518	5.73227	5.29719	5.84298	5.35226	5.52105	5.43463	5.57622	5.80374	5.80503	5.99616	6.0433	5.06566	5.74604	5.58436	5.78319	5.86071	5.75702	5.79025	5.49249	5.80142	5.40871	5.5472	5.72465	5.50176	6.8134
TRAF3	6.67582	6.60526	7.27901	6.68032	6.44112	7.31705	7.24736	6.91636	7.10528	7.52089	6.93416	6.68159	7.09107	6.86456	7.44774	7.01725	6.9697	6.86728	6.65249	7.14792	6.56605	7.08023	6.5331	6.59574	6.6893	6.75716	6.59096	6.80193	6.48301	6.8296	6.92041	6.51049	6.66874	6.49681	6.63329	6.4645	6.11228	7.19446	6.97441	7.21169	6.6575	6.83567	6.58331	7.40267	6.68047	7.14037	6.78018	6.54381	6.39403
TRAF4	6.20653	7.2572	5.87652	6.28485	6.28485	5.75007	6.45927	5.87529	5.59783	6.16912	5.98413	6.13566	5.75542	6.05463	6.45713	6.36527	6.31578	6.19987	6.33825	5.70293	5.50303	6.10266	6.5435	5.78895	7.58646	6.23113	7.15563	5.85848	5.57046	5.9191	5.52732	4.87774	6.12722	6.7256	6.95327	5.89482	6.74268	6.43446	6.82324	5.95768	5.9479	5.52419	5.98504	5.85848	5.779	6.21393	6.2032	5.61677	6.55827
TRAF5	6.60896	6.1471	5.68229	6.07425	6.66747	7.51333	5.6343	6.25927	6.43079	6.56499	6.4165	5.57924	5.61088	5.81019	6.04832	6.85898	5.55582	5.32085	5.89772	6.36072	5.8936	6.31542	4.95977	4.78607	5.15785	5.52888	5.35191	5.05745	4.84499	5.52795	5.51286	5.65478	5.49921	5.00675	5.64241	5.35085	5.46238	6.0781	4.9486	5.81506	5.70846	5.21451	5.6851	6.06415	6.18051	5.73688	5.97545	5.30634	4.926
TRAF6	6.81314	7.14476	6.44642	6.73254	6.72588	7.70619	6.43796	6.33985	6.49394	7.06253	7.16792	6.6314	6.75542	6.59515	7.09729	7.30506	6.9735	6.72137	6.34873	6.67751	6.17173	6.53699	6.47265	6.59081	6.73186	6.3766	6.82107	6.61736	6.87172	6.52607	6.13894	6.22516	6.63241	6.804	6.83605	6.29205	6.67709	7.02945	6.84975	7.00899	6.54998	6.7271	6.60984	6.89312	6.62103	6.52105	6.92955	6.38698	6.93793
TYK2	5.84699	6.2765	5.54288	5.97888	6.11915	7.1537	6.4451	5.81583	5.54442	6.8711	6.25172	5.66164	5.94813	5.85375	6.12122	6.58331	6.39541	6.19731	6.41414	6.01525	6.14568	5.55152	5.68342	5.94322	6.40173	5.7271	6.38612	6.03716	6.15906	6.01212	5.6893	5.8716	5.73633	6.45088	6.24241	5.61883	6.01033	6.74712	6.32661	6.44012	5.86567	5.92196	6.10811	6.17373	6.33646	6.14812	6.61368	5.53512	5.90159
UBE2L3	7.31868	6.97223	6.94953	7.32409	7.15056	7.79688	7.49809	7.10905	7.13206	7.608	7.46752	7.55252	6.91767	7.31134	7.21276	7.27408	7.67631	7.64393	7.16651	7.59223	7.36597	7.65564	7.82953	7.79896	7.48752	7.78496	7.27342	7.6311	7.58301	7.79357	7.47792	7.4099	7.75882	7.46132	7.30168	7.53528	7.27417	7.4793	7.52411	7.75542	7.35966	7.56064	7.57584	7.62498	7.17013	7.33923	7.56316	7.46328	7.3319
VCAM1	6.46695	5.40531	5.44228	6.85075	7.19002	6.22052	5.9982	6.9404	4.73227	3.6017	7.43713	5.37434	3.94767	4.78764	3.19061	5.96	3.774	4.14649	7.11124	4.36177	6.37678	2.62527	3.2032	5.95373	6.60689	5.24108	5.41549	6.09128	3.94298	3.07039	3.41143	5.44626	4.32193	4.79805	3.26454	3.69711	4.39163	3.30889	4.89433	4.38957	3.36177	5.28614	6.72765	4.05745	5.44361	3.23419	5.52168	3.7666	5.26679
VTN	1.94486	2.0036	1.54597	1.61824	1.41143	3.17951	1.44361	1.1635	1.29866	1.69599	1.88362	3.07724	2.9486	1.7866	1.774	3.75061	3.34908	2.69822	2.3505	2.50589	1.73552	2.23879	1.72683	1.63227	2.56316	1.9486	1.66903	2.34483	2.61353	2.53107	2.94111	2.86196	2.70708	2.95047	3.13422	2.14078	3.12267	4.14405	2.10434	2.69822	2.89724	2.92029	3.18587	2.7761	2.63691	2.1375	2.97636	2.25096	2.34199
XBP1	6.62834	7.58519	8.19967	7.02757	6.73877	8.56304	7.22795	7.2636	7.0492	7.2866	7.04571	6.23324	6.88667	6.35755	6.8198	7.99842	7.25285	6.97361	7.13576	7.01201	7.07468	6.79973	6.63865	6.87357	6.8535	7.13052	7.57274	7.06199	6.9629	6.86443	6.52701	6.93546	6.77386	6.92113	6.62629	6.48091	6.95198	7.10884	6.89178	7.25937	6.60674	6.95292	7.5985	7.20604	7.46899	6.10748	6.85587	6.84875	6.0635
XCL1	1.62293	1.58496	1.54597	1.13093	1.41143	1.52105	1.20789	1.1635	1.22651	1.65992	1.5509	1.49057	3.68482	2.37295	1.49057	3.07211	1.04264	1.43829	0.863938	1.15056	1.53107	0.695994	-0.184425	0.863938	0.650765	0.526069	0.584963	0.411426	1.45943	0.879706	0.815575	1.83592	0.748461	1.31615	1.18269	0.790772	1.26303	1.01436	0.485427	1.14405	1.26303	1.46467	1.1635	1.52105	1.18903	1.02148	1.27501	1.1177	1.02148
XCR1	1.62293	2.854	2.45154	1.61824	1.41143	1.52105	1.20789	1.1635	1.88753	1.65992	1.5509	0.739848	2.9486	2.37295	1.49057	2.33628	1.36177	1.43829	1.5656	1.15056	1.60881	0.695994	-0.184425	0.863938	1.14405	0.526069	1.48027	0.411426	1.45943	1.4489	0.815575	2.05311	0.748461	1.31615	1.33342	0.790772	3.39232	2.52857	0.485427	2.25399	1.26303	1.4957	1.72683	1.52105	2.04963	1.02148	1.27501	1.1177	1.60407
ZAP70	3.40327	2.854	3.26003	1.83996	1.95606	3.34908	2.02857	1.75702	2.30159	3.65992	1.5509	0.739848	0.378512	0.948601	2.7761	2.33628	2.40871	3.69042	3.4019	3.33485	5.23381	2.28688	1.1635	1.62761	3.01614	1.3505	1.36737	1.99277	1.76553	2.05658	2.13422	1.95977	1.94486	1.9486	3.28244	1.55582	1.79077	2.43563	1.70929	2.21101	2.59932	2.22959	2.0072	2.40327	3.37295	1.36177	4.98413	1.1177	2.34199
ZBTB16	8.23616	9.60609	7.77749	8.83703	9.52679	9.63016	8.4284	7.80986	7.97848	8.12712	8.47249	8.28623	8.37434	7.56255	8.87338	8.40871	8.27058	8.79321	6.50541	8.08842	6.71246	7.91241	7.86814	8.12872	8.44195	6.76673	9.42989	7.80819	8.44593	7.86295	8.416	7.54581	8.57898	9.57425	9.48192	8.23707	7.99989	9.52933	8.80542	8.49809	8.56029	9.04475	8.93269	8.19279	8.1333	7.81308	8.95501	8.59842	8.15345
ZEB1	8.68888	9.12704	8.45508	8.66327	8.74255	9.6245	7.84348	8.78937	7.78247	7.39755	9.27198	7.15714	7.57259	6.90665	7.26716	8.96965	7.35421	7.09582	7.4127	6.95047	7.11832	6.80336	7.0343	7.4266	8.15477	7.30779	7.75956	7.5281	7.04275	7.22516	7.03309	7.38033	7.02647	7.1471	6.90689	6.66704	7.1128	7.35491	7.13883	7.51499	6.87603	6.94134	8.32283	7.1639	8.38651	6.16491	6.99594	6.98948	7.10654
sCTLA4	1.62293	1.58496	1.54597	1.13093	1.41143	1.52105	1.20789	1.1635	1.22651	1.65992	1.5509	0.739848	2.36177	0.948601	1.49057	1.02148	1.04264	1.43829	2.65992	1.15056	1.53107	1.15704	-0.184425	1.60407	1.9486	0.992768	2.39506	0.411426	1.45943	1.18903	0.815575	1.85997	0.748461	1.31615	1.18269	0.790772	1.26303	1.01436	1.51602	1.89142	1.26303	1.46467	1.1635	1.52105	1.18903	1.02148	1.27501	1.1177	1.02148
[truncated: 4 more columns]
