# Supplementary material for: Clonally Focused Public and Private T Cells in Resected Brain Tissue From Surgeries to Treat Children With Intractable Seizures
Source: Front Immunol. 2021 Apr 6;12:664344. doi: 10.3389/fimmu.2021.664344 (PMC8056262; doi:10.3389/fimmu.2021.664344)
Supplement: Supplementary file 3 [file Table_4.xlsx]

## Sheet: Sheet1
barcode	is_cell	contig_id	high_confidence	length	chain	v_gene	d_gene	j_gene	c_gene	full_length	productive	cdr3	cdr3_nt	reads	umis	no. cells	percent
CGTTGGGCAGATTGCT-1	TRUE	CGTTGGGCAGATTGCT-1_contig_1	TRUE	500	TRB	TRBV15	None	TRBJ2-2	TRBC2	TRUE	TRUE	CATSTGGRERPGELFF	TGTGCCACCAGCACGGGGGGCAGGGAGAGGCCCGGGGAGCTGTTTTTT	57726	4	12	3.06905
CGTTGGGCAGATTGCT-1	TRUE	CGTTGGGCAGATTGCT-1_contig_2	TRUE	624	TRA	TRAV3	None	TRAJ12	TRAC	TRUE	TRUE	CAVRPGPMDSSYKLIF	TGTGCTGTGAGACCCGGTCCAATGGATAGCAGCTATAAATTGATCTTC	15374	1
CTGCTGTAGCTAACTC-1	TRUE	CTGCTGTAGCTAACTC-1_contig_1	TRUE	494	TRB	TRBV15	None	TRBJ2-2	TRBC2	TRUE	TRUE	CATSTGGRERPGELFF	TGTGCCACCAGCACGGGGGGCAGGGAGAGGCCCGGGGAGCTGTTTTTT	43274	4
CTGCTGTAGCTAACTC-1	TRUE	CTGCTGTAGCTAACTC-1_contig_2	TRUE	624	TRA	TRAV3	None	TRAJ12	TRAC	TRUE	TRUE	CAVRPGPMDSSYKLIF	TGTGCTGTGAGACCCGGTCCAATGGATAGCAGCTATAAATTGATCTTC	5517	1
GCCAAATTCAGCCTAA-1	TRUE	GCCAAATTCAGCCTAA-1_contig_2	TRUE	482	TRB	TRBV15	None	TRBJ2-2	TRBC2	TRUE	TRUE	CATSTGGRERPGELFF	TGTGCCACCAGCACGGGGGGCAGGGAGAGGCCCGGGGAGCTGTTTTTT	32927	5
GCCAAATTCAGCCTAA-1	TRUE	GCCAAATTCAGCCTAA-1_contig_1	TRUE	624	TRA	TRAV3	None	TRAJ12	TRAC	TRUE	TRUE	CAVRPGPMDSSYKLIF	TGTGCTGTGAGACCCGGTCCAATGGATAGCAGCTATAAATTGATCTTC	42661	3
GCGCAACCAATGACCT-1	TRUE	GCGCAACCAATGACCT-1_contig_1	TRUE	482	TRB	TRBV15	None	TRBJ2-2	TRBC2	TRUE	TRUE	CATSTGGRERPGELFF	TGTGCCACCAGCACGGGGGGCAGGGAGAGGCCCGGGGAGCTGTTTTTT	43934	5
GCGCAACCAATGACCT-1	TRUE	GCGCAACCAATGACCT-1_contig_2	TRUE	624	TRA	TRAV3	None	TRAJ12	TRAC	TRUE	TRUE	CAVRPGPMDSSYKLIF	TGTGCTGTGAGACCCGGTCCAATGGATAGCAGCTATAAATTGATCTTC	33128	3
GGGAGATGTGAGCGAT-1	TRUE	GGGAGATGTGAGCGAT-1_contig_1	TRUE	504	TRB	TRBV15	None	TRBJ2-2	TRBC2	TRUE	TRUE	CATSTGGRERPGELFF	TGTGCCACCAGCACGGGGGGCAGGGAGAGGCCCGGGGAGCTGTTTTTT	66530	11
GGGAGATGTGAGCGAT-1	TRUE	GGGAGATGTGAGCGAT-1_contig_2	TRUE	624	TRA	TRAV3	None	TRAJ12	TRAC	TRUE	TRUE	CAVRPGPMDSSYKLIF	TGTGCTGTGAGACCCGGTCCAATGGATAGCAGCTATAAATTGATCTTC	5345	1
GTCTTCGAGAAACCGC-1	TRUE	GTCTTCGAGAAACCGC-1_contig_1	TRUE	526	TRB	TRBV15	None	TRBJ2-2	TRBC2	TRUE	TRUE	CATSTGGRERPGELFF	TGTGCCACCAGCACGGGGGGCAGGGAGAGGCCCGGGGAGCTGTTTTTT	71716	6
GTCTTCGAGAAACCGC-1	TRUE	GTCTTCGAGAAACCGC-1_contig_2	TRUE	624	TRA	TRAV3	None	TRAJ12	TRAC	TRUE	TRUE	CAVRPGPMDSSYKLIF	TGTGCTGTGAGACCCGGTCCAATGGATAGCAGCTATAAATTGATCTTC	679	2
AGAGTGGAGATCCGAG-1	TRUE	AGAGTGGAGATCCGAG-1_contig_1	TRUE	485	TRB	TRBV15	None	TRBJ2-2	TRBC2	TRUE	TRUE	CATSTGGRERPGELFF	TGTGCCACCAGCACGGGGGGCAGGGAGAGGCCCGGGGAGCTGTTTTTT	31757	4
AGAGTGGAGATCCGAG-1	TRUE	AGAGTGGAGATCCGAG-1_contig_2	TRUE	624	TRA	TRAV3	None	TRAJ12	TRAC	TRUE	TRUE	CAVRPGPMDSSYKLIF	TGTGCTGTGAGACCCGGTCCAATGGATAGCAGCTATAAATTGATCTTC	16138	2
AGATTGCGTTGGTAAA-1	TRUE	AGATTGCGTTGGTAAA-1_contig_1	TRUE	491	TRB	TRBV15	None	TRBJ2-2	TRBC2	TRUE	TRUE	CATSTGGRERPGELFF	TGTGCCACCAGCACGGGGGGCAGGGAGAGGCCCGGGGAGCTGTTTTTT	22043	2
AGATTGCGTTGGTAAA-1	TRUE	AGATTGCGTTGGTAAA-1_contig_2	TRUE	624	TRA	TRAV3	None	TRAJ12	TRAC	TRUE	TRUE	CAVRPGPMDSSYKLIF	TGTGCTGTGAGACCCGGTCCAATGGATAGCAGCTATAAATTGATCTTC	24379	3
CCACTACGTGTTAAGA-1	TRUE	CCACTACGTGTTAAGA-1_contig_1	TRUE	491	TRB	TRBV15	None	TRBJ2-2	TRBC2	TRUE	TRUE	CATSTGGRERPGELFF	TGTGCCACCAGCACGGGGGGCAGGGAGAGGCCCGGGGAGCTGTTTTTT	61432	10
CCACTACGTGTTAAGA-1	TRUE	CCACTACGTGTTAAGA-1_contig_2	TRUE	624	TRA	TRAV3	None	TRAJ12	TRAC	TRUE	TRUE	CAVRPGPMDSSYKLIF	TGTGCTGTGAGACCCGGTCCAATGGATAGCAGCTATAAATTGATCTTC	6297	2
GATGAAAGTGCACCAC-1	TRUE	GATGAAAGTGCACCAC-1_contig_1	TRUE	491	TRB	TRBV15	None	TRBJ2-2	TRBC2	TRUE	TRUE	CATSTGGRERPGELFF	TGTGCCACCAGCACGGGGGGCAGGGAGAGGCCCGGGGAGCTGTTTTTT	76355	6
GCTGCAGGTGACTCAT-1	TRUE	GCTGCAGGTGACTCAT-1_contig_1	TRUE	504	TRB	TRBV15	None	TRBJ2-2	TRBC2	TRUE	TRUE	CATSTGGRERPGELFF	TGTGCCACCAGCACGGGGGGCAGGGAGAGGCCCGGGGAGCTGTTTTTT	75442	8
GTCGGGTTCTGGTGTA-1	TRUE	GTCGGGTTCTGGTGTA-1_contig_1	TRUE	504	TRB	TRBV15	None	TRBJ2-2	TRBC2	TRUE	TRUE	CATSTGGRERPGELFF	TGTGCCACCAGCACGGGGGGCAGGGAGAGGCCCGGGGAGCTGTTTTTT	61462	5
AACTCAGAGAGCTGCA-1	TRUE	AACTCAGAGAGCTGCA-1_contig_1	TRUE	555	TRB	TRBV30	None	TRBJ1-1	TRBC1	TRUE	TRUE	CAWRGIGGGTEAFF	TGTGCCTGGAGAGGGATAGGGGGTGGCACTGAAGCTTTCTTT	66863	9	4	1.02302
AACTCAGAGAGCTGCA-1	TRUE	AACTCAGAGAGCTGCA-1_contig_2	TRUE	615	TRA	TRAV3	None	TRAJ33	TRAC	TRUE	TRUE	CAVRDDSNYQLIW	TGTGCTGTGAGAGACGATAGCAACTATCAGTTAATCTGG	9164	2
ACGCCAGGTCCTCCAT-1	TRUE	ACGCCAGGTCCTCCAT-1_contig_1	TRUE	555	TRB	TRBV30	None	TRBJ1-1	TRBC1	TRUE	TRUE	CAWRGIGGGTEAFF	TGTGCCTGGAGAGGGATAGGGGGTGGCACTGAAGCTTTCTTT	29193	4
ACGCCAGGTCCTCCAT-1	TRUE	ACGCCAGGTCCTCCAT-1_contig_2	TRUE	615	TRA	TRAV3	None	TRAJ33	TRAC	TRUE	TRUE	CAVRDDSNYQLIW	TGTGCTGTGAGAGACGATAGCAACTATCAGTTAATCTGG	9021	2
GGATTACAGAAACCTA-1	TRUE	GGATTACAGAAACCTA-1_contig_2	TRUE	555	TRB	TRBV30	None	TRBJ1-1	TRBC1	TRUE	TRUE	CAWRGIGGGTEAFF	TGTGCCTGGAGAGGGATAGGGGGTGGCACTGAAGCTTTCTTT	28483	3
GGATTACAGAAACCTA-1	TRUE	GGATTACAGAAACCTA-1_contig_3	TRUE	615	TRA	TRAV3	None	TRAJ33	TRAC	TRUE	TRUE	CAVRDDSNYQLIW	TGTGCTGTGAGAGACGATAGCAACTATCAGTTAATCTGG	20760	3
GGATTACAGAAACCTA-1	TRUE	GGATTACAGAAACCTA-1_contig_1	TRUE	518	TRA	TRAV29/DV5	None	TRAJ13	TRAC	TRUE	TRUE	CAARGVSGGYQKVTF	TGTGCAGCAAGAGGGGTCTCTGGGGGTTACCAGAAAGTTACCTTT	23379	2
TGTATTCGTAAACACA-1	TRUE	TGTATTCGTAAACACA-1_contig_2	TRUE	555	TRB	TRBV30	None	TRBJ1-1	TRBC1	TRUE	TRUE	CAWRGIGGGTEAFF	TGTGCCTGGAGAGGGATAGGGGGTGGCACTGAAGCTTTCTTT	23833	9
TGTATTCGTAAACACA-1	TRUE	TGTATTCGTAAACACA-1_contig_1	TRUE	615	TRA	TRAV3	None	TRAJ33	TRAC	TRUE	TRUE	CAVRDDSNYQLIW	TGTGCTGTGAGAGACGATAGCAACTATCAGTTAATCTGG	36778	5
CCATGTCCAGATGAGC-1	TRUE	CCATGTCCAGATGAGC-1_contig_2	TRUE	491	TRB	TRBV24-1	None	TRBJ2-1	TRBC2	TRUE	TRUE	CATSDPGRGTDNEQFF	TGTGCCACCAGTGATCCGGGGAGGGGGACCGACAATGAGCAGTTCTTC	49036	4	2	0.511509
CCATGTCCAGATGAGC-1	TRUE	CCATGTCCAGATGAGC-1_contig_1	TRUE	621	TRA	TRAV3	None	TRAJ41	TRAC	TRUE	TRUE	CAVRDMTNSGYALNF	TGTGCTGTGAGAGACATGACAAATTCCGGGTATGCACTCAACTTC	24617	2
CGCGGTAAGTCGAGTG-1	TRUE	CGCGGTAAGTCGAGTG-1_contig_1	TRUE	491	TRB	TRBV24-1	None	TRBJ2-1	TRBC2	TRUE	TRUE	CATSDPGRGTDNEQFF	TGTGCCACCAGTGATCCGGGGAGGGGGACCGACAATGAGCAGTTCTTC	67977	7
CGCGGTAAGTCGAGTG-1	TRUE	CGCGGTAAGTCGAGTG-1_contig_2	TRUE	621	TRA	TRAV3	None	TRAJ41	TRAC	TRUE	TRUE	CAVRDMTNSGYALNF	TGTGCTGTGAGAGACATGACAAATTCCGGGTATGCACTCAACTTC	7614	1
ACTGAGTCATACTACG-1	TRUE	ACTGAGTCATACTACG-1_contig_1	TRUE	648	TRB	TRBV19	None	TRBJ1-2	TRBC1	TRUE	TRUE	CAAGVKDGYTF	TGTGCAGCGGGGGTAAAGGATGGCTACACCTTC	18534	5	2	0.511509
ACTGAGTCATACTACG-1	TRUE	ACTGAGTCATACTACG-1_contig_2	TRUE	487	TRA	TRAV1-1	None	TRAJ8	TRAC	TRUE	TRUE	CAVRTGFQKLVF	TGCGCTGTGAGAACAGGCTTTCAGAAACTTGTATTT	31436	3
GCGGGTTGTGATAAAC-1	TRUE	GCGGGTTGTGATAAAC-1_contig_1	TRUE	623	TRB	TRBV19	None	TRBJ1-2	TRBC1	TRUE	TRUE	CAAGVKDGYTF	TGTGCAGCGGGGGTAAAGGATGGCTACACCTTC	26378	6
GCGGGTTGTGATAAAC-1	TRUE	GCGGGTTGTGATAAAC-1_contig_2	TRUE	487	TRA	TRAV1-1	None	TRAJ8	TRAC	TRUE	TRUE	CAVRTGFQKLVF	TGCGCTGTGAGAACAGGCTTTCAGAAACTTGTATTT	12590	1
CGCTATCGTAAACACA-1	TRUE	CGCTATCGTAAACACA-1_contig_2	TRUE	496	TRB	TRBV3-1	None	TRBJ2-3	TRBC2	TRUE	TRUE	CASSQDPRDDTQYF	TGTGCCAGCAGCCAAGATCCCCGTGACGATACGCAGTATTTT	47679	5	2	0.511509
CGCTATCGTAAACACA-1	TRUE	CGCTATCGTAAACACA-1_contig_1	TRUE	559	TRA	TRAV19	None	TRAJ27	TRAC	TRUE	TRUE	CALNTNAGKSTF	TGTGCTCTCAACACCAATGCAGGCAAATCAACCTTT	26164	3
TCTGGAACAAGGTGTG-1	TRUE	TCTGGAACAAGGTGTG-1_contig_2	TRUE	496	TRB	TRBV3-1	None	TRBJ2-3	TRBC2	TRUE	TRUE	CASSQDPRDDTQYF	TGTGCCAGCAGCCAAGATCCCCGTGACGATACGCAGTATTTT	31860	3
TCTGGAACAAGGTGTG-1	TRUE	TCTGGAACAAGGTGTG-1_contig_1	TRUE	559	TRA	TRAV19	None	TRAJ27	TRAC	TRUE	TRUE	CALNTNAGKSTF	TGTGCTCTCAACACCAATGCAGGCAAATCAACCTTT	30266	3
GAACATCGTTCCAACA-1	TRUE	GAACATCGTTCCAACA-1_contig_2	TRUE	485	TRB	TRBV24-1	None	TRBJ2-3	TRBC2	TRUE	TRUE	CATSDLRETPPDTQYF	TGTGCCACCAGTGATTTGCGGGAGACCCCCCCAGATACGCAGTATTTT	7389	2	2	0.511509
GAACATCGTTCCAACA-1	TRUE	GAACATCGTTCCAACA-1_contig_1	TRUE	516	TRA	TRAV12-2	None	TRAJ7	TRAC	TRUE	TRUE	CAAYYGNNRLAF	TGTGCCGCGTACTATGGGAACAACAGACTCGCTTTT	36329	4
TTCCCAGTCCGGCACA-1	TRUE	TTCCCAGTCCGGCACA-1_contig_1	TRUE	491	TRB	TRBV24-1	None	TRBJ2-3	TRBC2	TRUE	TRUE	CATSDLRETPPDTQYF	TGTGCCACCAGTGATTTGCGGGAGACCCCCCCAGATACGCAGTATTTT	33422	6
TTCCCAGTCCGGCACA-1	TRUE	TTCCCAGTCCGGCACA-1_contig_2	TRUE	541	TRA	TRAV12-2	None	TRAJ7	TRAC	TRUE	TRUE	CAAYYGNNRLAF	TGTGCCGCGTACTATGGGAACAACAGACTCGCTTTT	14474	2
AAGCCGCCAGCCTGTG-1	TRUE	AAGCCGCCAGCCTGTG-1_contig_1	TRUE	480	TRB	TRBV5-1	None	TRBJ2-5	TRBC2	TRUE	TRUE	CASSLVGLQETQYF	TGCGCCAGCAGCTTGGTCGGACTGCAGGAGACCCAGTACTTC	54815	10	1	0.255754
AAGCCGCCAGCCTGTG-1	TRUE	AAGCCGCCAGCCTGTG-1_contig_2	TRUE	568	TRA	TRAV8-1	None	TRAJ10	TRAC	TRUE	TRUE	CAVTGGGNKLTF	TGTGCCGTGACGGGAGGAGGAAACAAACTCACCTTT	19228	7
TCGTAGAAGATGCCAG-1	TRUE	TCGTAGAAGATGCCAG-1_contig_1	TRUE	480	TRB	TRBV5-1	None	TRBJ2-5	TRBC2	TRUE	TRUE	CASSLVGLQETQYF	TGCGCCAGCAGCTTGGTGGGGTTACAAGAGACCCAGTACTTC	38918	3	1	0.255754
TCGTAGAAGATGCCAG-1	TRUE	TCGTAGAAGATGCCAG-1_contig_2	TRUE	678	TRA	TRAV8-3	None	TRAJ37	TRAC	TRUE	TRUE	CAVVSSNTGKLIF	TGTGCTGTGGTATCTAGCAACACAGGCAAACTAATCTTT	36764	2
GAACGGAGTAGGGTAC-1	TRUE	GAACGGAGTAGGGTAC-1_contig_1	TRUE	493	TRB	TRBV3-1	None	TRBJ1-2	TRBC1	TRUE	TRUE	CASSQGGNYGYTF	TGTGCCAGCAGCCAAGGGGGAAACTATGGCTACACCTTC	69245	6	1	0.255754
GAACGGAGTAGGGTAC-1	TRUE	GAACGGAGTAGGGTAC-1_contig_2	TRUE	570	TRA	TRAV8-4	None	TRAJ10	TRAC	TRUE	TRUE	CAVSLTGGGNKLTF	TGTGCTGTGAGCCTAACGGGAGGAGGAAACAAACTCACCTTT	6362	2
TTCTACAGTATAGGTA-1	TRUE	TTCTACAGTATAGGTA-1_contig_1	TRUE	493	TRB	TRBV3-1	None	TRBJ1-2	TRBC1	TRUE	TRUE	CASSQGGNYGYTF	TGTGCCAGCAGCCAAGGGGGGAACTATGGCTACACCTTC	58877	9	1	0.255754
TTCTACAGTATAGGTA-1	TRUE	TTCTACAGTATAGGTA-1_contig_2	TRUE	570	TRA	TRAV8-4	None	TRAJ10	TRAC	TRUE	TRUE	CAVSPTGGGNKLTF	TGTGCTGTGAGCCCTACGGGAGGAGGAAACAAACTCACCTTT	7953	1
AAGCCGCGTAGTAGTA-1	TRUE	AAGCCGCGTAGTAGTA-1_contig_1	TRUE	473	TRB	TRBV6-4	None	TRBJ2-3	TRBC2	TRUE	TRUE	CASSDSSGGADTQYF	TGTGCCAGCAGTGACTCTAGCGGGGGGGCAGATACGCAGTATTTT	34346	3	1	0.255754
AAGCCGCGTAGTAGTA-1	TRUE	AAGCCGCGTAGTAGTA-1_contig_2	TRUE	505	TRA	TRAV1-2	None	TRAJ33	TRAC	TRUE	TRUE	CAVRDSNYQLIW	TGTGCTGTGAGAGATAGCAACTATCAGTTAATCTGG	32407	2
AGTGAGGTCTGAAAGA-1	TRUE	AGTGAGGTCTGAAAGA-1_contig_1	TRUE	490	TRB	TRBV6-2	None	TRBJ1-1	TRBC1	TRUE	TRUE	CASSTGENTEAFF	TGTGCCAGCAGTACAGGGGAGAACACTGAAGCTTTCTTT	20534	5	1	0.255754
AGTGAGGTCTGAAAGA-1	TRUE	AGTGAGGTCTGAAAGA-1_contig_2	TRUE	505	TRA	TRAV1-2	None	TRAJ33	TRAC	TRUE	TRUE	CAVRDSNYQLIW	TGTGCTGTGAGAGATAGCAACTATCAGTTAATCTGG	26505	2
ACTATCTTCACAGTAC-1	TRUE	ACTATCTTCACAGTAC-1_contig_1	TRUE	510	TRB	TRBV5-1	None	TRBJ2-7	TRBC2	TRUE	TRUE	CASRPDSGWYEQYF	TGCGCCAGCCGACCGGATTCAGGGTGGTACGAGCAGTACTTC	54194	18	1	0.255754
ACTATCTTCACAGTAC-1	TRUE	ACTATCTTCACAGTAC-1_contig_2	TRUE	610	TRA	TRAV41	None	TRAJ49	TRAC	TRUE	TRUE	CAVGTGNQFYF	TGTGCTGTCGGGACCGGTAACCAGTTCTATTTT	18136	4
ATGAGGGCATCTACGA-1	TRUE	ATGAGGGCATCTACGA-1_contig_1	TRUE	466	TRB	TRBV28	None	TRBJ2-7	TRBC2	TRUE	TRUE	CASSLQGVYEQYF	TGTGCCAGCAGTTTACAGGGGGTCTACGAGCAGTACTTC	73307	14	1	0.255754
ATGAGGGCATCTACGA-1	TRUE	ATGAGGGCATCTACGA-1_contig_2	TRUE	618	TRA	TRAV41	None	TRAJ49	TRAC	TRUE	TRUE	CAVGTGNQFYF	TGTGCTGTCGGGACCGGTAACCAGTTCTATTTT	1433	1
CCGGGATCAGGGTACA-1	TRUE	CCGGGATCAGGGTACA-1_contig_1	TRUE	521	TRB	TRBV20-1	None	TRBJ2-2	TRBC2	TRUE	TRUE	CSASGTSDTGELFF	TGCAGTGCTTCCGGGACTAGCGACACCGGGGAGCTGTTTTTT	69561	12	1	0.255754
CCGGGATCAGGGTACA-1	TRUE	CCGGGATCAGGGTACA-1_contig_2	TRUE	505	TRA	TRAV1-2	None	TRAJ33	TRAC	TRUE	TRUE	CAVMDSNYQLIW	TGTGCTGTGATGGATAGCAACTATCAGTTAATCTGG	5904	1
GCAGCCATCATAACCG-1	TRUE	GCAGCCATCATAACCG-1_contig_1	TRUE	486	TRB	TRBV6-6	None	TRBJ2-1	TRBC2	TRUE	TRUE	CASRAVYGQFF	TGTGCCAGCAGGGCGGTTTACGGGCAGTTCTTC	64222	8	1	0.255754
GCAGCCATCATAACCG-1	TRUE	GCAGCCATCATAACCG-1_contig_2	TRUE	568	TRA	TRAV8-1	None	TRAJ33	TRAC	TRUE	TRUE	CAVMDSNYQLIW	TGTGCCGTTATGGATAGCAACTATCAGTTAATCTGG	8762	1
AGGTCCGGTGCAGACA-1	TRUE	AGGTCCGGTGCAGACA-1_contig_2	TRUE	504	TRB	TRBV27	None	TRBJ1-2	TRBC1	TRUE	TRUE	CASSSFFPTGGGIYGYTF	TGTGCCAGCAGTTCCTTTTTCCCTACAGGGGGTGGAATTTATGGCTACACCTTC	43678	2	1	0.255754
AGGTCCGGTGCAGACA-1	TRUE	AGGTCCGGTGCAGACA-1_contig_1	TRUE	519	TRA	TRAV19	None	TRAJ36	TRAC	TRUE	TRUE	CALSEARSAGANNLFF	TGTGCTCTGAGTGAGGCGAGGTCTGCTGGGGCAAACAACCTCTTCTTT	109	1
AAACCTGAGAAACCTA-1	TRUE	AAACCTGAGAAACCTA-1_contig_1	TRUE	530	TRB	TRBV20-1	None	TRBJ2-6	TRBC2	TRUE	TRUE	CSASEPGGGTGANVLTF	TGCAGTGCCAGCGAGCCCGGGGGGGGGACTGGGGCCAACGTCCTGACTTTC	68731	11	1	0.255754
AAACCTGAGAAACCTA-1	TRUE	AAACCTGAGAAACCTA-1_contig_2	TRUE	490	TRA	TRAV1-1	None	TRAJ29	TRAC	TRUE	TRUE	CAVRESGNTPLVF	TGCGCTGTGAGAGAGTCAGGAAACACACCTCTTGTCTTT	6166	2
AAACGGGAGTTCGATC-1	TRUE	AAACGGGAGTTCGATC-1_contig_1	TRUE	481	TRB	TRBV2	None	TRBJ2-2	TRBC2	TRUE	TRUE	CASSEMGGPNTGELFF	TGTGCCAGCAGTGAAATGGGGGGACCGAACACCGGGGAGCTGTTTTTT	59195	13	1	0.255754
AAACGGGAGTTCGATC-1	TRUE	AAACGGGAGTTCGATC-1_contig_2	TRUE	681	TRA	TRAV8-3	None	TRAJ8	TRAC	TRUE	TRUE	CAVGATTGFQKLVF	TGTGCTGTGGGTGCGACCACAGGCTTTCAGAAACTTGTATTT	5145	1
AAAGATGTCCTCTAGC-1	TRUE	AAAGATGTCCTCTAGC-1_contig_2	TRUE	504	TRB	TRBV12-3	None	TRBJ2-7	TRBC2	TRUE	TRUE	CASSLVGVTYEQYF	TGTGCCAGCAGTTTAGTGGGCGTAACCTACGAGCAGTACTTC	59020	16	1	0.255754
AAAGATGTCCTCTAGC-1	TRUE	AAAGATGTCCTCTAGC-1_contig_1	TRUE	490	TRA	TRAV12-1	None	TRAJ31	TRAC	TRUE	TRUE	CVVADNNARLMF	TGTGTGGTGGCCGATAACAATGCCAGACTCATGTTT	17738	7
AAAGCAACAGCTGTGC-1	TRUE	AAAGCAACAGCTGTGC-1_contig_1	TRUE	629	TRB	TRBV19	None	TRBJ1-1	TRBC1	TRUE	TRUE	CASSIAAGAEAFF	TGTGCCAGTAGTATAGCCGCGGGGGCCGAAGCTTTCTTT	54903	9	1	0.255754
AAAGCAACAGCTGTGC-1	TRUE	AAAGCAACAGCTGTGC-1_contig_2	TRUE	507	TRA	TRAV26-1	None	TRAJ41	TRAC	TRUE	TRUE	CIATSNSNSGYALNF	TGCATCGCCACTTCGAACTCAAATTCCGGGTATGCACTCAACTTC	19397	2
AACCGCGAGTACGCGA-1	TRUE	AACCGCGAGTACGCGA-1_contig_1	TRUE	487	TRB	TRBV7-9	None	TRBJ2-7	TRBC2	TRUE	TRUE	CASSLGTGGPLREQYF	TGTGCCAGCAGCCTCGGGACAGGGGGACCTCTGCGGGAGCAGTACTTC	54347	17	1	0.255754
AACCGCGAGTACGCGA-1	TRUE	AACCGCGAGTACGCGA-1_contig_2	TRUE	561	TRA	TRAV19	None	TRAJ11	TRAC	TRUE	TRUE	CALSEERNSGYSTLTF	TGTGCTCTGAGTGAGGAGCGGAATTCAGGATACAGCACCCTCACCTTT	13194	4
AACCGCGTCAGGTAAA-1	TRUE	AACCGCGTCAGGTAAA-1_contig_1	TRUE	515	TRB	TRBV20-1	None	TRBJ2-3	TRBC2	TRUE	TRUE	CSARGVTDTQYF	TGCAGTGCCAGGGGAGTGACAGATACGCAGTATTTT	69962	19	1	0.255754
AACCGCGTCAGGTAAA-1	TRUE	AACCGCGTCAGGTAAA-1_contig_2	TRUE	504	TRA	TRAV12-3	None	TRAJ52	TRAC	TRUE	TRUE	CASYAGGTSYGKLTF	TGTGCATCCTATGCTGGTGGTACTAGCTATGGAAAGCTGACATTT	6155	1
AACTCAGCATCGGAAG-1	TRUE	AACTCAGCATCGGAAG-1_contig_1	TRUE	490	TRB	TRBV3-1	None	TRBJ2-5	TRBC2	TRUE	TRUE	CASSPGLETQYF	TGTGCCAGCAGCCCAGGATTAGAGACCCAGTACTTC	60434	10	1	0.255754
AACTCAGCATCGGAAG-1	TRUE	AACTCAGCATCGGAAG-1_contig_2	TRUE	547	TRA	TRAV12-2	None	TRAJ24	TRAC	TRUE	TRUE	CAVRASDSWGKFQF	TGTGCCGTGAGGGCCTCTGACAGCTGGGGGAAATTCCAGTTT	9572	2
AACTCAGCATTAGCCA-1	TRUE	AACTCAGCATTAGCCA-1_contig_1	TRUE	539	TRB	TRBV18	None	TRBJ2-7	TRBC2	TRUE	TRUE	CASSPPSTDRVYEQYF	TGTGCCAGCTCACCACCGTCCACGGACAGGGTCTACGAGCAGTACTTC	69301	17	1	0.255754
AACTCAGCATTAGCCA-1	TRUE	AACTCAGCATTAGCCA-1_contig_2	TRUE	592	TRA	TRAV17	None	TRAJ28	TRAC	TRUE	TRUE	CATDGPSGAGSYQLTF	TGTGCTACGGACGGGCCCTCTGGGGCTGGGAGTTACCAACTCACTTTC	2798	2
AAGGAGCAGCGATCCC-1	TRUE	AAGGAGCAGCGATCCC-1_contig_1	TRUE	561	TRB	TRBV30	None	TRBJ2-4	TRBC2	TRUE	TRUE	CAWQFQGAGSKNIQYF	TGTGCCTGGCAGTTTCAGGGGGCCGGTTCCAAAAACATTCAGTACTTC	56461	5	1	0.255754
AAGGAGCAGCGATCCC-1	TRUE	AAGGAGCAGCGATCCC-1_contig_2	TRUE	490	TRA	TRAV17	None	TRAJ9	TRAC	TRUE	TRUE	CQSGGFKTIF	TGTCAAAGTGGAGGCTTCAAAACTATCTTT	18867	2
ACACCGGGTTCCGGCA-1	TRUE	ACACCGGGTTCCGGCA-1_contig_1	TRUE	488	TRB	TRBV24-1	None	TRBJ2-1	TRBC2	TRUE	TRUE	CATSRLAGVSNEQFF	TGTGCCACCAGCCGGTTAGCGGGAGTCTCGAATGAGCAGTTCTTC	55327	8	1	0.255754
ACACCGGGTTCCGGCA-1	TRUE	ACACCGGGTTCCGGCA-1_contig_2	TRUE	538	TRA	TRAV12-2	None	TRAJ16	TRAC	TRUE	TRUE	CAVGDGQKLLF	TGTGCCGTGGGAGATGGCCAGAAGCTGCTCTTT	8409	1
ACACCGGGTTCCGGCA-1	TRUE	ACACCGGGTTCCGGCA-1_contig_3	TRUE	505	TRA	TRAV1-2	None	TRAJ23	TRAC	TRUE	TRUE	CAVRPRGGKLIF	TGTGCTGTGAGACCTAGAGGAGGAAAGCTTATCTTC	11122	1
ACGCCGAAGTGTTAGA-1	TRUE	ACGCCGAAGTGTTAGA-1_contig_1	TRUE	499	TRB	TRBV7-2	None	TRBJ2-5	TRBC2	TRUE	TRUE	CASRPGSGYKTQYF	TGTGCCAGCAGACCAGGGTCGGGGTACAAGACCCAGTACTTC	67829	21	1	0.255754
ACGCCGAAGTGTTAGA-1	TRUE	ACGCCGAAGTGTTAGA-1_contig_2	TRUE	495	TRA	TRAV9-2	None	TRAJ57	TRAC	TRUE	TRUE	CALSDESGSEKLVF	TGTGCTCTGAGTGATGAGAGCGGATCTGAAAAGCTGGTCTTT	8964	3
ACGCCGAAGTTGTAGA-1	TRUE	ACGCCGAAGTTGTAGA-1_contig_1	TRUE	507	TRB	TRBV5-1	None	TRBJ2-3	TRBC2	TRUE	TRUE	CASSVGDFTDTQYF	TGCGCCAGCAGCGTAGGGGACTTCACAGATACGCAGTATTTT	66787	9	1	0.255754
ACGCCGAAGTTGTAGA-1	TRUE	ACGCCGAAGTTGTAGA-1_contig_2	TRUE	468	TRA	TRAV13-1	None	TRAJ52	TRAC	TRUE	TRUE	CAASPAGGTSYGKLTF	TGTGCAGCAAGTCCTGCTGGTGGTACTAGCTATGGAAAGCTGACATTT	8608	2
ACTATCTTCGCAAACT-1	TRUE	ACTATCTTCGCAAACT-1_contig_1	TRUE	524	TRB	TRBV20-1	None	TRBJ2-3	TRBC2	TRUE	TRUE	CSARVGLAGELTDTQYF	TGCAGTGCTAGAGTCGGGCTTGCGGGAGAGCTCACAGATACGCAGTATTTT	44859	11	1	0.255754
ACTATCTTCGCAAACT-1	TRUE	ACTATCTTCGCAAACT-1_contig_2	TRUE	488	TRA	TRAV38-2/DV8	None	TRAJ38	TRAC	TRUE	TRUE	CARSGNNRKLIW	TGTGCTCGGTCTGGCAACAACCGTAAGCTGATTTGG	25493	2
ACTGCTCGTTCAACCA-1	TRUE	ACTGCTCGTTCAACCA-1_contig_1	TRUE	502	TRB	TRBV7-3	None	TRBJ2-5	TRBC2	TRUE	TRUE	CASSPGAAPETQYF	TGTGCCAGCAGCCCCGGGGCCGCCCCAGAGACCCAGTACTTC	66274	10	1	0.255754
ACTGCTCGTTCAACCA-1	TRUE	ACTGCTCGTTCAACCA-1_contig_2	TRUE	520	TRA	TRAV29/DV5	None	TRAJ28	TRAC	TRUE	TRUE	CAAQTYSGAGSYQLTF	TGTGCAGCCCAAACATACTCTGGGGCTGGGAGTTACCAACTCACTTTC	8714	1
ACTGTCCCAAGCCGTC-1	TRUE	ACTGTCCCAAGCCGTC-1_contig_2	TRUE	476	TRB	TRBV9	None	TRBJ1-2	TRBC1	TRUE	TRUE	CASSGRGEQSYGYTF	TGTGCCAGCAGCGGTCGGGGCGAGCAGTCCTATGGCTACACCTTC	30152	6	1	0.255754
ACTGTCCCAAGCCGTC-1	TRUE	ACTGTCCCAAGCCGTC-1_contig_1	TRUE	523	TRA	TRAV14/DV4	None	TRAJ20	TRAC	TRUE	TRUE	CAMREGLDDYKLSF	TGTGCAATGAGAGAGGGCCTTGACGACTACAAGCTCAGCTTT	22787	1
ACTTGTTCAACTGGCC-1	TRUE	ACTTGTTCAACTGGCC-1_contig_1	TRUE	495	TRB	TRBV6-5	None	TRBJ2-2	TRBC2	TRUE	TRUE	CASMLTTGELFF	TGTGCCAGCATGTTAACCACCGGGGAGCTGTTTTTT	48960	5	1	0.255754
ACTTGTTCAACTGGCC-1	TRUE	ACTTGTTCAACTGGCC-1_contig_2	TRUE	498	TRA	TRAV12-3	None	TRAJ43	TRAC	TRUE	TRUE	CASDRYNNNDMRF	TGTGCAAGCGATCGTTACAATAACAATGACATGCGCTTT	19223	3
AGACGTTAGATCCCAT-1	TRUE	AGACGTTAGATCCCAT-1_contig_1	TRUE	493	TRB	TRBV3-1	None	TRBJ2-3	TRBC2	TRUE	TRUE	CASSQGSENTQYF	TGTGCCAGCAGCCAAGGTAGCGAAAATACGCAGTATTTT	73682	8	1	0.255754
AGACGTTAGATCCCAT-1	TRUE	AGACGTTAGATCCCAT-1_contig_2	TRUE	545	TRA	TRAV26-1	None	TRAJ57	TRAC	TRUE	TRUE	CIVRVKGGSEKLVF	TGCATCGTCAGAGTCAAGGGCGGATCTGAAAAGCTGGTCTTT	2448	1
AGAGCTTAGCTACCTA-1	TRUE	AGAGCTTAGCTACCTA-1_contig_2	TRUE	531	TRB	TRBV6-2	None	TRBJ1-2	TRBC1	TRUE	TRUE	CASSTSTGGHIGYTF	TGTGCCAGCAGTACATCGACAGGGGGCCACATTGGCTACACCTTC	53404	4	1	0.255754
AGAGCTTAGCTACCTA-1	TRUE	AGAGCTTAGCTACCTA-1_contig_1	TRUE	478	TRA	TRAV29/DV5	None	TRAJ43	TRAC	TRUE	TRUE	CAASAGVDMRF	TGTGCAGCAAGCGCGGGAGTTGACATGCGCTTT	31	4
AGCATACGTGGTCCGT-1	TRUE	AGCATACGTGGTCCGT-1_contig_2	TRUE	523	TRB	TRBV12-3	None	TRBJ2-3	TRBC2	TRUE	TRUE	CASSLGSGTSGTDTQYF	TGTGCCAGCAGTTTAGGTTCGGGGACTAGCGGTACAGATACGCAGTATTTT	51292	3	1	0.255754
AGCATACGTGGTCCGT-1	TRUE	AGCATACGTGGTCCGT-1_contig_1	TRUE	546	TRA	TRAV19	None	TRAJ6	TRAC	TRUE	TRUE	CALSAGGGSYIPTF	TGTGCTCTGAGTGCGGGAGGAGGAAGCTACATACCTACATTT	24487	1
AGGGTGAGTAGCGTAG-1	TRUE	AGGGTGAGTAGCGTAG-1_contig_1	TRUE	522	TRB	TRBV6-4	None	TRBJ2-4	TRBC2	TRUE	TRUE	CASSVESGGENIQYF	TGTGCCAGCAGTGTCGAATCAGGGGGCGAAAACATTCAGTACTTC	57311	4	1	0.255754
AGGGTGAGTAGCGTAG-1	TRUE	AGGGTGAGTAGCGTAG-1_contig_2	TRUE	505	TRA	TRAV1-2	None	TRAJ20	TRAC	TRUE	TRUE	CAVRDGDYKLSF	TGTGCTGTGAGAGATGGCGACTACAAGCTCAGCTTT	1264	2
AGTGGGAAGGACATTA-1	TRUE	AGTGGGAAGGACATTA-1_contig_1	TRUE	495	TRB	TRBV5-1	None	TRBJ2-7	TRBC2	TRUE	TRUE	CASSSGPGTSGYEQYF	TGCGCCAGCAGCTCGGGGCCCGGGACTAGCGGATACGAGCAGTACTTC	44002	6	1	0.255754
AGTGGGAAGGACATTA-1	TRUE	AGTGGGAAGGACATTA-1_contig_2	TRUE	490	TRA	TRAV38-1	None	TRAJ49	TRAC	TRUE	TRUE	CAFSLGDQFYF	TGTGCTTTCTCCCTCGGTGACCAGTTCTATTTT	30471	4
CAACCTCTCTGTCTAT-1	TRUE	CAACCTCTCTGTCTAT-1_contig_1	TRUE	489	TRB	TRBV5-1	None	TRBJ1-1	TRBC1	TRUE	TRUE	CASSLGVSSTEAFF	TGCGCCAGCAGCTTGGGAGTGAGTTCAACTGAAGCTTTCTTT	45254	4	1	0.255754
CAACCTCTCTGTCTAT-1	TRUE	CAACCTCTCTGTCTAT-1_contig_2	TRUE	515	TRA	TRAV27	None	TRAJ39	TRAC	TRUE	TRUE	CAGRRNAGNMLTF	TGTGCAGGAAGAAGGAATGCAGGCAACATGCTCACCTTT	26604	2
CACACAAAGTGTACGG-1	TRUE	CACACAAAGTGTACGG-1_contig_1	TRUE	482	TRB	TRBV24-1	None	TRBJ2-2	TRBC2	TRUE	TRUE	CATKGGDTGELFF	TGTGCCACCAAAGGTGGGGACACCGGGGAGCTGTTTTTT	48219	5	1	0.255754
CACACAAAGTGTACGG-1	TRUE	CACACAAAGTGTACGG-1_contig_2	TRUE	509	TRA	TRAV6	None	TRAJ12	TRAC	TRUE	TRUE	CALGTDSSYKLIF	TGTGCTCTAGGGACGGATAGCAGCTATAAATTGATCTTC	10818	1
CACATAGAGACTTTCG-1	TRUE	CACATAGAGACTTTCG-1_contig_1	TRUE	503	TRB	TRBV5-1	TRBD1	TRBJ2-7	TRBC2	TRUE	TRUE	CASSLGQGAFDEQYF	TGCGCCAGCAGCTTGGGACAGGGGGCTTTCGACGAGCAGTACTTC	56940	13	1	0.255754
CACATAGAGACTTTCG-1	TRUE	CACATAGAGACTTTCG-1_contig_2	TRUE	565	TRA	TRAV19	None	TRAJ49	TRAC	TRUE	TRUE	CALSEAGTGNQFYF	TGTGCTCTGAGTGAGGCGGGCACCGGTAACCAGTTCTATTTT	3510	1
CACATTTGTAGAGTGC-1	TRUE	CACATTTGTAGAGTGC-1_contig_1	TRUE	527	TRB	TRBV7-9	None	TRBJ1-1	TRBC1	TRUE	TRUE	CAMDKGEAFF	TGTGCCATGGACAAGGGGGAAGCTTTCTTT	56128	11	2	0.511509
CACATTTGTAGAGTGC-1	TRUE	CACATTTGTAGAGTGC-1_contig_2	TRUE	544	TRA	TRAV12-2	None	TRAJ49	TRAC	TRUE	TRUE	CAVNIDTGNQFYF	TGTGCCGTGAACATAGACACCGGTAACCAGTTCTATTTT	18270	2
TTCGAAGAGCTTCGCG-1	TRUE	TTCGAAGAGCTTCGCG-1_contig_1	TRUE	492	TRB	TRBV7-9	None	TRBJ1-1	TRBC1	TRUE	TRUE	CAMDKGEAFF	TGTGCCATGGACAAGGGGGAAGCTTTCTTT	77403	8
CAGAGAGCAGGAATCG-1	TRUE	CAGAGAGCAGGAATCG-1_contig_2	TRUE	635	TRB	TRBV19	None	TRBJ1-1	TRBC1	TRUE	TRUE	CASSARGGGTGEAFF	TGTGCCAGTAGTGCCCGGGGCGGAGGGACCGGTGAAGCTTTCTTT	73186	7	1	0.255754
CAGAGAGCAGGAATCG-1	TRUE	CAGAGAGCAGGAATCG-1_contig_1	TRUE	508	TRA	TRAV26-1	None	TRAJ26	TRAC	TRUE	TRUE	CIVRVANNYGQNFVF	TGCATCGTCAGAGTCGCGAATAACTATGGTCAGAATTTTGTCTTT	2062	1
CAGCAGCTCTTAGAGC-1	TRUE	CAGCAGCTCTTAGAGC-1_contig_1	TRUE	480	TRB	TRBV5-1	None	TRBJ2-2	TRBC2	TRUE	TRUE	CASSPGPNTGELFF	TGCGCCAGCAGCCCGGGTCCGAACACCGGGGAGCTGTTTTTT	70854	24	1	0.255754
CAGCAGCTCTTAGAGC-1	TRUE	CAGCAGCTCTTAGAGC-1_contig_2	TRUE	500	TRA	TRAV17	None	TRAJ28	TRAC	TRUE	TRUE	CATGLTAGSYQLTF	TGTGCTACGGGTCTTACGGCTGGGAGTTACCAACTCACTTTC	5941	2
CATCAGAAGTGCCAGA-1	TRUE	CATCAGAAGTGCCAGA-1_contig_1	TRUE	508	TRB	TRBV12-4	None	TRBJ1-1	TRBC1	TRUE	TRUE	CASSFGDNTEAFF	TGTGCCAGCAGTTTTGGGGACAACACTGAAGCTTTCTTT	61322	11	1	0.255754
CATCAGAAGTGCCAGA-1	TRUE	CATCAGAAGTGCCAGA-1_contig_2	TRUE	456	TRA	TRAV2	None	TRAJ23	TRAC	TRUE	TRUE	CVVYNQGGKLIF	TGTGTTGTTTATAACCAGGGAGGAAAGCTTATCTTC	11422	1
CATCCACGTAGCCTAT-1	TRUE	CATCCACGTAGCCTAT-1_contig_1	TRUE	490	TRB	TRBV6-2	None	TRBJ2-1	TRBC2	TRUE	TRUE	CASSYRGPTYNEQFF	TGTGCCAGCAGTTATCGGGGGCCCACCTACAATGAGCAGTTCTTC	37530	8	1	0.255754
CATCCACGTAGCCTAT-1	TRUE	CATCCACGTAGCCTAT-1_contig_2	TRUE	537	TRA	TRAV17	None	TRAJ44	TRAC	TRUE	TRUE	CATEGGTGTASKLTF	TGTGCTACGGAGGGTGGGACCGGCACTGCCAGTAAACTCACCTTT	16014	3
CATCCACTCACAGTAC-1	TRUE	CATCCACTCACAGTAC-1_contig_2	TRUE	462	TRB	TRBV3-1	None	TRBJ2-3	TRBC2	TRUE	TRUE	CASTSRGGDTQYF	TGTGCCAGCACTAGCCGAGGGGGAGATACGCAGTATTTT	46105	3	1	0.255754
CATCCACTCACAGTAC-1	TRUE	CATCCACTCACAGTAC-1_contig_1	TRUE	493	TRA	TRAV30	None	TRAJ26	TRAC	TRUE	TRUE	CGTEMQRNYGQNFVF	TGCGGCACAGAGATGCAGAGGAACTATGGTCAGAATTTTGTCTTT	25320	2
CATGCCTTCAACCAAC-1	TRUE	CATGCCTTCAACCAAC-1_contig_1	TRUE	515	TRB	TRBV20-1	None	TRBJ2-7	TRBC2	TRUE	TRUE	CSARLAAYEQYF	TGCAGTGCTAGACTAGCGGCCTACGAGCAGTACTTC	24982	3	1	0.255754
CATGCCTTCAACCAAC-1	TRUE	CATGCCTTCAACCAAC-1_contig_2	TRUE	565	TRA	TRAV19	None	TRAJ45	TRAC	TRUE	TRUE	CALLSGGGADGLTF	TGTGCTCTGCTTTCAGGAGGAGGTGCTGACGGACTCACCTTT	36084	6
CATGCCTTCGCTTAGA-1	TRUE	CATGCCTTCGCTTAGA-1_contig_1	TRUE	613	TRB	TRBV4-1	None	TRBJ2-5	TRBC2	TRUE	TRUE	CASSQEGETQYF	TGCGCCAGCAGCCAAGAGGGGGAGACCCAGTACTTC	50833	5	1	0.255754
CATGCCTTCGCTTAGA-1	TRUE	CATGCCTTCGCTTAGA-1_contig_2	TRUE	496	TRA	TRAV13-2	None	TRAJ39	TRAC	TRUE	TRUE	CAETGHNAGNMLTF	TGTGCAGAGACTGGCCATAATGCAGGCAACATGCTCACCTTT	21322	1
CATTATCAGACATAAC-1	TRUE	CATTATCAGACATAAC-1_contig_2	TRUE	514	TRB	TRBV3-1	None	TRBJ1-6	TRBC1	TRUE	TRUE	CASSQGAGGGQSSYNSPLHF	TGTGCCAGCAGCCAAGGGGCAGGGGGAGGGCAAAGCTCCTATAATTCACCCCTCCACTTT	7301	3	1	0.255754
CATTATCAGACATAAC-1	TRUE	CATTATCAGACATAAC-1_contig_1	TRUE	558	TRA	TRAV8-4	None	TRAJ49	TRAC	TRUE	TRUE	CAVSGNQFYF	TGTGCTGTCTCCGGTAACCAGTTCTATTTT	54226	5
CCACTACCACAGAGGT-1	TRUE	CCACTACCACAGAGGT-1_contig_2	TRUE	657	TRB	TRBV5-6	None	TRBJ1-3	TRBC1	TRUE	TRUE	CASSLGVGNTIYF	TGTGCCAGCAGCTTGGGGGTTGGAAACACCATATATTTT	35242	6	1	0.255754
CCACTACCACAGAGGT-1	TRUE	CCACTACCACAGAGGT-1_contig_1	TRUE	467	TRA	TRAV36/DV7	None	TRAJ23	TRAC	TRUE	TRUE	CAVQEGGKLIF	TGTGCTGTCCAGGAGGGAGGAAAGCTTATCTTC	692	2
CCACTACCATCAGTAC-1	TRUE	CCACTACCATCAGTAC-1_contig_1	TRUE	495	TRB	TRBV27	None	TRBJ2-3	TRBC2	TRUE	TRUE	CASRPPAYSTDTQYF	TGTGCCAGCAGACCCCCCGCCTACAGCACAGATACGCAGTATTTT	8381	1	1	0.255754
CCACTACCATCAGTAC-1	TRUE	CCACTACCATCAGTAC-1_contig_2	TRUE	470	TRA	TRAV9-2	None	TRAJ34	TRAC	TRUE	TRUE	CALSPYNTDKLIF	TGTGCTCTGAGTCCTTATAACACCGACAAGCTCATCTTT	21917	2
CCATTCGCAGTTAACC-1	TRUE	CCATTCGCAGTTAACC-1_contig_1	TRUE	524	TRB	TRBV20-1	None	TRBJ1-3	TRBC1	TRUE	TRUE	CSVTRGIVSGNTIYF	TGCAGTGTCACACGGGGTATAGTCTCTGGAAACACCATATATTTT	68193	12	1	0.255754
CCATTCGCAGTTAACC-1	TRUE	CCATTCGCAGTTAACC-1_contig_2	TRUE	471	TRA	TRAV26-2	None	TRAJ29	TRAC	TRUE	TRUE	CILIGGNTPLVF	TGCATCCTGATAGGGGGAAACACACCTCTTGTCTTT	8181	2
CCCAATCTCGTCACGG-1	TRUE	CCCAATCTCGTCACGG-1_contig_1	TRUE	493	TRB	TRBV9	None	TRBJ2-5	TRBC2	TRUE	TRUE	CASSVGGEETQYF	TGTGCCAGCAGCGTAGGGGGCGAAGAGACCCAGTACTTC	63276	7	1	0.255754
CCCAATCTCGTCACGG-1	TRUE	CCCAATCTCGTCACGG-1_contig_2	TRUE	481	TRA	TRAV34	None	TRAJ18	TRAC	TRUE	TRUE	CGADGDRGSTLGRLYF	TGTGGAGCAGACGGTGACAGAGGCTCAACCCTGGGGAGGCTATACTTT	5657	1
CCCAGTTCAAGTCTGT-1	TRUE	CCCAGTTCAAGTCTGT-1_contig_1	TRUE	502	TRB	TRBV7-3	None	TRBJ2-3	TRBC2	TRUE	TRUE	CASSYAGGTDTQYF	TGTGCCAGCAGCTACGCCGGTGGCACAGATACGCAGTATTTT	40798	4	1	0.255754
CCCAGTTCAAGTCTGT-1	TRUE	CCCAGTTCAAGTCTGT-1_contig_2	TRUE	523	TRA	TRAV14/DV4	None	TRAJ36	TRAC	TRUE	TRUE	CAMRGLSGANNLFF	TGTGCAATGAGAGGGTTAAGTGGGGCAAACAACCTCTTCTTT	27331	1
CCCAGTTTCATACGGT-1	TRUE	CCCAGTTTCATACGGT-1_contig_2	TRUE	511	TRB	TRBV14	None	TRBJ1-1	TRBC1	TRUE	TRUE	CATSGQGGATEAFF	TGTGCCACCTCGGGACAGGGGGGGGCCACTGAAGCTTTCTTT	41940	9	1	0.255754
CCCAGTTTCATACGGT-1	TRUE	CCCAGTTTCATACGGT-1_contig_1	TRUE	570	TRA	TRAV8-4	None	TRAJ20	TRAC	TRUE	TRUE	CAVKRRRNDYKLSF	TGTGCTGTCAAAAGGCGGCGTAACGACTACAAGCTCAGCTTT	24396	8
CCGTACTGTTCAGGCC-1	TRUE	CCGTACTGTTCAGGCC-1_contig_1	TRUE	513	TRB	TRBV5-1	None	TRBJ2-3	TRBC2	TRUE	TRUE	CASSLVTALGTDTQYF	TGCGCCAGCAGCTTGGTAACCGCCCTTGGGACAGATACGCAGTATTTT	58833	12	1	0.255754
CCGTACTGTTCAGGCC-1	TRUE	CCGTACTGTTCAGGCC-1_contig_2	TRUE	568	TRA	TRAV19	None	TRAJ56	TRAC	TRUE	TRUE	CALSEGTGANSKLTF	TGTGCTCTGAGTGAGGGGACTGGAGCCAATAGTAAGCTGACATTT	5872	1
CCTACACAGTGTCCAT-1	TRUE	CCTACACAGTGTCCAT-1_contig_1	TRUE	570	TRB	TRBV19	None	TRBJ2-7	TRBC2	TRUE	TRUE	CASSIGSGTGSFEQYF	TGTGCCAGTAGTATAGGATCTGGGACAGGTTCATTCGAGCAGTACTTC	34016	5	1	0.255754
CCTACACAGTGTCCAT-1	TRUE	CCTACACAGTGTCCAT-1_contig_2	TRUE	568	TRA	TRAV8-1	None	TRAJ24	TRAC	TRUE	TRUE	CAVTDSWGKLQF	TGTGCCGTGACTGACAGCTGGGGGAAATTGCAGTTT	39044	3
CCTCTGAAGTGTTAGA-1	TRUE	CCTCTGAAGTGTTAGA-1_contig_1	TRUE	505	TRB	TRBV7-2	None	TRBJ1-6	TRBC1	TRUE	TRUE	CASTNRASSYNSPLHF	TGTGCCAGCACCAACAGGGCCAGCTCCTATAATTCACCCCTCCACTTT	60810	15	1	0.255754
CCTCTGAAGTGTTAGA-1	TRUE	CCTCTGAAGTGTTAGA-1_contig_2	TRUE	634	TRA	TRAV8-2	None	TRAJ37	TRAC	TRUE	TRUE	CVVSGSGNTGKLIF	TGTGTTGTGAGTGGCTCTGGCAACACAGGCAAACTAATCTTT	5885	2
CCTTACGTCACAGTAC-1	TRUE	CCTTACGTCACAGTAC-1_contig_1	TRUE	484	TRB	TRBV4-1	None	TRBJ1-1	TRBC1	TRUE	TRUE	CASSQPDRVVSPEAFF	TGCGCCAGCAGCCAACCGGACAGGGTGGTATCACCTGAAGCTTTCTTT	73945	21	1	0.255754
CCTTACGTCACAGTAC-1	TRUE	CCTTACGTCACAGTAC-1_contig_2	TRUE	523	TRA	TRAV26-1	None	TRAJ44	TRAC	TRUE	TRUE	CIALTGTASKLTF	TGCATCGCCCTTACCGGCACTGCCAGTAAACTCACCTTT	2090	1
CCTTCGAGTCACTTCC-1	TRUE	CCTTCGAGTCACTTCC-1_contig_2	TRUE	504	TRB	TRBV27	None	TRBJ1-2	TRBC1	TRUE	TRUE	CASSSFFPTGGGIYGYTF	TGTGCCAGCAGTTCCTTTTTCCCTACAGGGGGTGGAATTTATGGCTACACCTTC	30781	3	1	0.255754
CCTTCGAGTCACTTCC-1	TRUE	CCTTCGAGTCACTTCC-1_contig_1	TRUE	571	TRA	TRAV19	None	TRAJ36	TRAC	TRUE	TRUE	CALSEARSAGANNLFF	TGTGCTCTGAGTGAGGCGAGGTCTGCTGGGGCAAACAACCTCTTCTTT	21919	4
CGAATGTCACTATCTT-1	TRUE	CGAATGTCACTATCTT-1_contig_1	TRUE	526	TRB	TRBV7-9	None	TRBJ1-6	TRBC1	TRUE	TRUE	CASSPLGGGRPGTLHF	TGTGCCAGCAGCCCACTAGGGGGGGGACGGCCGGGGACCCTCCACTTT	46792	5	1	0.255754
CGAATGTCACTATCTT-1	TRUE	CGAATGTCACTATCTT-1_contig_2	TRUE	568	TRA	TRAV19	None	TRAJ38	TRAC	TRUE	TRUE	CALQENAGNNRKLIW	TGTGCTCTGCAGGAAAATGCTGGCAACAACCGTAAGCTGATTTGG	22549	3
CGACTTCTCATACGGT-1	TRUE	CGACTTCTCATACGGT-1_contig_2	TRUE	489	TRB	TRBV27	None	TRBJ2-7	TRBC2	TRUE	TRUE	CASSLGQGNEQYF	TGTGCCAGCAGTTTAGGACAGGGTAACGAGCAGTACTTC	20014	7	1	0.255754
CGACTTCTCATACGGT-1	TRUE	CGACTTCTCATACGGT-1_contig_1	TRUE	615	TRA	TRAV3	None	TRAJ30	TRAC	TRUE	TRUE	CAVTGGRDDKIIF	TGTGCTGTGACGGGGGGAAGAGATGACAAGATCATCTTT	1891	1
CGACTTCTCTATGTGG-1	TRUE	CGACTTCTCTATGTGG-1_contig_1	TRUE	495	TRB	TRBV4-2	None	TRBJ2-2	TRBC2	TRUE	TRUE	CASSQGQAGGMGTGELFF	TGTGCCAGCAGCCAAGGACAAGCGGGAGGGATGGGCACCGGGGAGCTGTTTTTT	29191	7	1	0.255754
CGACTTCTCTATGTGG-1	TRUE	CGACTTCTCTATGTGG-1_contig_2	TRUE	499	TRA	TRAV2	None	TRAJ13	TRAC	TRUE	TRUE	CAASGGYQKVTF	TGTGCTGCGTCCGGTGGTTACCAGAAAGTTACCTTT	32608	6
CGACTTCTCTATGTGG-1	TRUE	CGACTTCTCTATGTGG-1_contig_3	TRUE	505	TRA	TRAV1-2	None	TRAJ33	TRAC	TRUE	TRUE	CAAGDSNYQLIW	TGTGCTGCTGGGGATAGCAACTATCAGTTAATCTGG	12666	2
CGAGCACAGCGTGAAC-1	TRUE	CGAGCACAGCGTGAAC-1_contig_1	TRUE	479	TRB	TRBV27	None	TRBJ1-1	TRBC1	TRUE	TRUE	CASTSDRSNTEAFF	TGTGCCAGCACCTCCGACAGATCGAACACTGAAGCTTTCTTT	54367	4	1	0.255754
CGAGCACAGCGTGAAC-1	TRUE	CGAGCACAGCGTGAAC-1_contig_2	TRUE	523	TRA	TRAV14/DV4	None	TRAJ30	TRAC	TRUE	TRUE	CAMREGHRDDKIIF	TGTGCAATGAGAGAGGGCCACAGAGATGACAAGATCATCTTT	19997	2
CGATCGGCATAGAAAC-1	TRUE	CGATCGGCATAGAAAC-1_contig_1	TRUE	514	TRB	TRBV12-4	None	TRBJ1-1	TRBC1	TRUE	TRUE	CASSLVSIGNTEAFF	TGTGCCAGCAGTTTGGTTTCTATCGGGAACACTGAAGCTTTCTTT	61994	5	1	0.255754
CGATCGGCATAGAAAC-1	TRUE	CGATCGGCATAGAAAC-1_contig_2	TRUE	571	TRA	TRAV8-1	None	TRAJ21	TRAC	TRUE	TRUE	CAVNAYNFNKFYF	TGTGCCGTGAATGCGTACAACTTCAACAAATTTTACTTT	9924	1
CGCCAAGGTGTGAATA-1	TRUE	CGCCAAGGTGTGAATA-1_contig_2	TRUE	496	TRB	TRBV7-8	None	TRBJ2-1	TRBC2	TRUE	TRUE	CASSLAEKNNEQFF	TGTGCCAGCAGCTTAGCTGAGAAAAACAATGAGCAGTTCTTC	59876	13	1	0.255754
CGCCAAGGTGTGAATA-1	TRUE	CGCCAAGGTGTGAATA-1_contig_1	TRUE	503	TRA	TRAV6	None	TRAJ13	TRAC	TRUE	TRUE	CALDGGYQKVTF	TGTGCTCTAGACGGGGGTTACCAGAAAGTTACCTTT	15485	4
CGGACTGAGACAGACC-1	TRUE	CGGACTGAGACAGACC-1_contig_1	TRUE	476	TRB	TRBV15	None	TRBJ1-1	TRBC1	TRUE	TRUE	CATSRDLGNTEAFF	TGTGCCACCAGCAGAGATCTGGGGAACACTGAAGCTTTCTTT	42371	3	1	0.255754
CGGACTGAGACAGACC-1	TRUE	CGGACTGAGACAGACC-1_contig_2	TRUE	523	TRA	TRAV26-1	None	TRAJ34	TRAC	TRUE	TRUE	CTATEYNTDKLIF	TGCACCGCGACGGAATATAACACCGACAAGCTCATCTTT	32311	2
CGGACTGGTCGAGTTT-1	TRUE	CGGACTGGTCGAGTTT-1_contig_1	TRUE	461	TRB	TRBV9	None	TRBJ2-7	TRBC2	TRUE	TRUE	CASSTGTDYEQYF	TGTGCCAGCAGCACCGGGACAGATTACGAGCAGTACTTC	34586	3	1	0.255754
CGGACTGGTCGAGTTT-1	TRUE	CGGACTGGTCGAGTTT-1_contig_2	TRUE	557	TRA	TRAV21	None	TRAJ39	TRAC	TRUE	TRUE	CAVPGNNAGNMLTF	TGTGCTGTGCCGGGGAATAATGCAGGCAACATGCTCACCTTT	21317	2
CGTCACTAGGTTCCTA-1	TRUE	CGTCACTAGGTTCCTA-1_contig_1	TRUE	524	TRB	TRBV20-1	None	TRBJ2-3	TRBC2	TRUE	TRUE	CSASSGLANTDTQYF	TGCAGTGCTAGTTCAGGGCTAGCGAACACAGATACGCAGTATTTT	64275	19	1	0.255754
CGTCACTAGGTTCCTA-1	TRUE	CGTCACTAGGTTCCTA-1_contig_2	TRUE	501	TRA	TRAV12-3	None	TRAJ9	TRAC	TRUE	TRUE	CAMSAGTGGFKTIF	TGTGCAATGAGCGCGGGTACTGGAGGCTTCAAAACTATCTTT	7772	2
CGTTCTGAGCGTGAGT-1	TRUE	CGTTCTGAGCGTGAGT-1_contig_1	TRUE	471	TRB	TRBV29-1	None	TRBJ2-1	TRBC2	TRUE	TRUE	CSAGSYSSNEQFF	TGCAGCGCAGGATCGTACAGTTCCAATGAGCAGTTCTTC	66902	25	1	0.255754
CGTTCTGAGCGTGAGT-1	TRUE	CGTTCTGAGCGTGAGT-1_contig_2	TRUE	501	TRA	TRAV16	None	TRAJ9	TRAC	TRUE	TRUE	CALNTGGFKTIF	TGTGCTCTAAATACTGGAGGCTTCAAAACTATCTTT	51	2
CTAACTTCACGCATCG-1	TRUE	CTAACTTCACGCATCG-1_contig_1	TRUE	546	TRB	TRBV30	TRBD1	TRBJ1-2	TRBC1	TRUE	TRUE	CAWDRGHGYTF	TGTGCCTGGGACAGGGGGCATGGCTACACCTTC	8497	2	1	0.255754
CTAACTTCACGCATCG-1	TRUE	CTAACTTCACGCATCG-1_contig_2	TRUE	480	TRA	TRAV30	None	TRAJ13	TRAC	TRUE	TRUE	CGTEHSGGYQKVTF	TGTGGCACAGAGCATTCTGGGGGTTACCAGAAAGTTACCTTT	52782	6
CTAACTTCACGCATCG-1	TRUE	CTAACTTCACGCATCG-1_contig_3	TRUE	639	TRA	TRAV26-1	None	TRAJ42	TRAC	TRUE	TRUE	CIVRVGLGSQGNLIF	TGCATCGTCAGAGTCGGGTTAGGAAGCCAAGGAAATCTCATCTTT	14326	2
CTACCCACACGCGAAA-1	TRUE	CTACCCACACGCGAAA-1_contig_2	TRUE	497	TRB	TRBV7-6	None	TRBJ1-2	TRBC1	TRUE	TRUE	CASSSGSGDYGYTF	TGTGCCAGCAGCTCAGGGTCGGGGGACTATGGCTACACCTTC	38752	3	1	0.255754
CTACCCACACGCGAAA-1	TRUE	CTACCCACACGCGAAA-1_contig_1	TRUE	465	TRA	TRAV13-1	None	TRAJ8	TRAC	TRUE	TRUE	CAARGSNTGFQKLVF	TGTGCAGCAAGGGGGTCGAACACAGGCTTTCAGAAACTTGTATTT	2179	1
CTAGTGATCGTACCGG-1	TRUE	CTAGTGATCGTACCGG-1_contig_1	TRUE	499	TRB	TRBV7-2	None	TRBJ2-1	TRBC2	TRUE	TRUE	CASSSQSQLAGQFF	TGTGCCAGCAGCTCCCAAAGCCAACTAGCGGGGCAGTTCTTC	69383	36	1	0.255754
CTAGTGATCGTACCGG-1	TRUE	CTAGTGATCGTACCGG-1_contig_2	TRUE	606	TRA	TRAV41	None	TRAJ47	TRAC	TRUE	TRUE	CAVQGGNKLVF	TGTGCTGTCCAGGGGGGAAACAAACTGGTCTTT	6766	3
CTCACACCAGGGTATG-1	TRUE	CTCACACCAGGGTATG-1_contig_1	TRUE	527	TRB	TRBV6-5	None	TRBJ2-7	TRBC2	TRUE	TRUE	CASSYSIVSGRGNYEQYF	TGTGCCAGCAGTTACTCGATTGTTAGCGGGAGGGGGAATTACGAGCAGTACTTC	72738	8	1	0.255754
CTCACACCAGGGTATG-1	TRUE	CTCACACCAGGGTATG-1_contig_2	TRUE	521	TRA	TRAV39	None	TRAJ53	TRAC	TRUE	TRUE	CAVVDSGGSNYKLTF	TGTGCCGTGGTGGATAGTGGAGGTAGCAACTATAAACTGACATTT	1443	3
CTCGAGGAGACGCAAC-1	TRUE	CTCGAGGAGACGCAAC-1_contig_1	TRUE	537	TRB	TRBV6-4	None	TRBJ2-3	TRBC2	TRUE	TRUE	CASSDAGEDTQYF	TGTGCCAGCAGTGACGCGGGGGAAGATACGCAGTATTTT	48850	7	1	0.255754
CTCGAGGAGACGCAAC-1	TRUE	CTCGAGGAGACGCAAC-1_contig_2	TRUE	505	TRA	TRAV1-2	None	TRAJ33	TRAC	TRUE	TRUE	CAAMDSNYQLIW	TGTGCTGCCATGGATAGCAACTATCAGTTAATCTGG	10965	1
CTCGGAGAGAAACGAG-1	TRUE	CTCGGAGAGAAACGAG-1_contig_1	TRUE	635	TRB	TRBV19	None	TRBJ1-5	TRBC1	TRUE	TRUE	CASSFGQAVGQPQHF	TGTGCCAGTAGTTTTGGGCAGGCGGTCGGGCAGCCCCAGCATTTT	25342	2	1	0.255754
CTCGGAGAGAAACGAG-1	TRUE	CTCGGAGAGAAACGAG-1_contig_2	TRUE	499	TRA	TRAV1-2	None	TRAJ34	TRAC	TRUE	TRUE	CAGEADKLIF	TGTGCTGGGGAAGCCGACAAGCTCATCTTT	16074	1
CTCGTCACACCTGGTG-1	TRUE	CTCGTCACACCTGGTG-1_contig_1	TRUE	726	TRB	TRBV5-6	None	TRBJ1-5	TRBC1	TRUE	TRUE	CASSQGHTDQPQHF	TGTGCCAGCAGCCAAGGACACACCGATCAGCCCCAGCATTTT	59705	4	1	0.255754
CTCGTCACACCTGGTG-1	TRUE	CTCGTCACACCTGGTG-1_contig_2	TRUE	624	TRA	TRAV3	None	TRAJ4	TRAC	TRUE	TRUE	CAVRDSFSGGYNKLIF	TGTGCTGTGAGAGACTCGTTTTCTGGTGGCTACAATAAGCTGATTTTT	16192	1
CTCTAATCAAGTAATG-1	TRUE	CTCTAATCAAGTAATG-1_contig_1	TRUE	495	TRB	TRBV18	None	TRBJ2-1	TRBC2	TRUE	TRUE	CASSREGLYNEQFF	TGTGCCAGCTCACGGGAGGGCCTATACAATGAGCAGTTCTTC	36658	4	1	0.255754
CTCTAATCAAGTAATG-1	TRUE	CTCTAATCAAGTAATG-1_contig_2	TRUE	461	TRA	TRAV34	None	TRAJ44	TRAC	TRUE	TRUE	CAAGTASKLTF	TGTGCCGCCGGCACTGCCAGTAAACTCACCTTT	16917	2
GAAATGAAGGTAGCCA-1	TRUE	GAAATGAAGGTAGCCA-1_contig_2	TRUE	503	TRB	TRBV5-1	None	TRBJ1-4	TRBC1	TRUE	TRUE	CASSPEPQGLEKLFF	TGCGCCAGCAGCCCAGAACCACAGGGTTTGGAAAAACTGTTTTTT	51477	4	1	0.255754
GAAATGAAGGTAGCCA-1	TRUE	GAAATGAAGGTAGCCA-1_contig_1	TRUE	662	TRA	TRAV8-6	None	TRAJ29	TRAC	TRUE	TRUE	CAVSWNSGNTPLVF	TGTGCTGTGAGTTGGAATTCAGGAAACACACCTCTTGTCTTT	19829	1
GAACGGACAACTGGCC-1	TRUE	GAACGGACAACTGGCC-1_contig_1	TRUE	532	TRB	TRBV2	None	TRBJ2-3	TRBC2	TRUE	TRUE	CASRDPAGGLTDTQYF	TGTGCCAGCAGAGACCCTGCGGGGGGCCTCACAGATACGCAGTATTTT	28386	3	1	0.255754
GAACGGACAACTGGCC-1	TRUE	GAACGGACAACTGGCC-1_contig_2	TRUE	494	TRA	TRAV38-2/DV8	None	TRAJ43	TRAC	TRUE	TRUE	CAYRSLYNNNDMRF	TGTGCTTATAGGAGCTTGTACAATAACAATGACATGCGCTTT	48125	2
GACACGCGTAGTACCT-1	TRUE	GACACGCGTAGTACCT-1_contig_1	TRUE	490	TRB	TRBV9	None	TRBJ2-1	TRBC2	TRUE	TRUE	CASSVVGDEQFF	TGTGCCAGCAGCGTAGTGGGCGATGAGCAGTTCTTC	49821	3	1	0.255754
GACACGCGTAGTACCT-1	TRUE	GACACGCGTAGTACCT-1_contig_2	TRUE	546	TRA	TRAV12-1	None	TRAJ4	TRAC	TRUE	TRUE	CVVRGAGGYNKLIF	TGTGTGGTGAGAGGGGCCGGTGGCTACAATAAGCTGATTTTT	2608	1
GACACGCTCTGTACGA-1	TRUE	GACACGCTCTGTACGA-1_contig_1	TRUE	524	TRB	TRBV20-1	None	TRBJ2-1	TRBC2	TRUE	TRUE	CSAPLTSGGQGEQFF	TGCAGTGCTCCCCTGACTAGCGGGGGGCAGGGAGAGCAGTTCTTC	59463	7	1	0.255754
GACACGCTCTGTACGA-1	TRUE	GACACGCTCTGTACGA-1_contig_2	TRUE	505	TRA	TRAV26-1	None	TRAJ34	TRAC	TRUE	TRUE	CIVRVTFNTDKLIF	TGCATCGTCAGAGTCACCTTTAACACCGACAAGCTCATCTTT	17475	1
GACGGCTCACTGTTAG-1	TRUE	GACGGCTCACTGTTAG-1_contig_1	TRUE	529	TRB	TRBV7-8	None	TRBJ2-7	TRBC2	TRUE	TRUE	CASSLTGIYEQYF	TGTGCCAGCAGCTTAACGGGGATATACGAGCAGTACTTC	36824	8	1	0.255754
GACGGCTCACTGTTAG-1	TRUE	GACGGCTCACTGTTAG-1_contig_2	TRUE	517	TRA	TRAV21	None	TRAJ46	TRAC	TRUE	TRUE	CAVRSSGDKLTF	TGTGCTGTGAGGAGCAGCGGAGACAAGCTGACTTTT	36533	5
GAGGTGAAGTGTCTCA-1	TRUE	GAGGTGAAGTGTCTCA-1_contig_1	TRUE	475	TRB	TRBV2	None	TRBJ2-7	TRBC2	TRUE	TRUE	CASSVTSSSYEQYF	TGTGCCAGCAGTGTAACTTCGAGCTCCTACGAGCAGTACTTC	40757	8	1	0.255754
GAGGTGAAGTGTCTCA-1	TRUE	GAGGTGAAGTGTCTCA-1_contig_2	TRUE	548	TRA	TRAV26-1	None	TRAJ45	TRAC	TRUE	TRUE	CIVRVALGGADGLTF	TGCATCGTCAGAGTTGCTTTGGGGGGTGCTGACGGACTCACCTTT	22780	4
GATCGCGGTCGAAAGC-1	TRUE	GATCGCGGTCGAAAGC-1_contig_1	TRUE	473	TRB	TRBV20-1	None	TRBJ2-5	TRBC2	TRUE	TRUE	CSAQGRTGGETQYF	TGCAGTGCTCAGGGGCGGACAGGGGGGGAGACCCAGTACTTC	72365	14	1	0.255754
GATCGCGGTCGAAAGC-1	TRUE	GATCGCGGTCGAAAGC-1_contig_2	TRUE	645	TRA	TRAV8-3	None	TRAJ34	TRAC	TRUE	TRUE	CAVGSSYNTDKLIF	TGTGCTGTGGGTTCATCTTATAACACCGACAAGCTCATCTTT	4880	1
GATCGCGTCGTTGACA-1	TRUE	GATCGCGTCGTTGACA-1_contig_1	TRUE	499	TRB	TRBV7-2	None	TRBJ2-5	TRBC2	TRUE	TRUE	CASSRDSTQETQYF	TGTGCCAGCAGCCGGGACTCGACACAAGAGACCCAGTACTTC	63059	25	1	0.255754
GATCGCGTCGTTGACA-1	TRUE	GATCGCGTCGTTGACA-1_contig_2	TRUE	512	TRA	TRAV13-2	None	TRAJ4	TRAC	TRUE	TRUE	CAERVNGGYNKLIF	TGTGCAGAGAGGGTGAATGGTGGCTACAATAAGCTGATTTTT	13846	4
GATGCTACAGGCTGAA-1	TRUE	GATGCTACAGGCTGAA-1_contig_1	TRUE	474	TRB	TRBV29-1	None	TRBJ2-7	TRBC2	TRUE	TRUE	CSVEEWAGDYEQYF	TGCAGCGTTGAAGAGTGGGCGGGAGACTACGAGCAGTACTTC	60121	10	1	0.255754
GATGCTACAGGCTGAA-1	TRUE	GATGCTACAGGCTGAA-1_contig_2	TRUE	451	TRA	TRAV2	None	TRAJ8	TRAC	TRUE	TRUE	CAVEDGGFQKLVF	TGTGCTGTGGAGGATGGAGGCTTTCAGAAACTTGTATTT	5840	1
GCATGATGTTAAGATG-1	TRUE	GCATGATGTTAAGATG-1_contig_2	TRUE	491	TRB	TRBV7-6	None	TRBJ1-2	TRBC1	TRUE	TRUE	CASSLGDYGYTF	TGTGCCAGCAGCTTAGGAGACTATGGCTACACCTTC	23274	5	1	0.255754
GCATGATGTTAAGATG-1	TRUE	GCATGATGTTAAGATG-1_contig_1	TRUE	568	TRA	TRAV19	None	TRAJ13	TRAC	TRUE	TRUE	CALSVPSGGYQKVTF	TGTGCTCTGAGTGTCCCTTCTGGGGGTTACCAGAAAGTTACCTTT	36034	3
GCATGCGTCAACCAAC-1	TRUE	GCATGCGTCAACCAAC-1_contig_1	TRUE	573	TRB	TRBV19	None	TRBJ1-2	TRBC1	TRUE	TRUE	CASSISAGAGVFYGYTF	TGTGCCAGTAGTATCTCAGCCGGGGCAGGGGTCTTCTATGGCTACACCTTC	34813	5	1	0.255754
GCATGCGTCAACCAAC-1	TRUE	GCATGCGTCAACCAAC-1_contig_2	TRUE	510	TRA	TRAV16	None	TRAJ42	TRAC	TRUE	TRUE	CALLRGSQGNLIF	TGTGCTCTATTGCGGGGAAGCCAAGGAAATCTCATCTTT	37804	3
GCATGCGTCGAGAACG-1	TRUE	GCATGCGTCGAGAACG-1_contig_1	TRUE	499	TRB	TRBV3-1	TRBD1	TRBJ2-7	TRBC2	TRUE	TRUE	CASSHRRDRGHEQYF	TGTGCCAGCAGCCATCGGCGGGACAGGGGGCACGAGCAGTACTTC	61490	5	1	0.255754
GCATGCGTCGAGAACG-1	TRUE	GCATGCGTCGAGAACG-1_contig_2	TRUE	608	TRA	TRAV8-2	None	TRAJ8	TRAC	TRUE	TRUE	CVVSANTGFQKLVF	TGTGTTGTGAGTGCGAACACAGGCTTTCAGAAACTTGTATTT	15033	1
GCGCAACGTCTGCAAT-1	TRUE	GCGCAACGTCTGCAAT-1_contig_1	TRUE	482	TRB	TRBV15	None	TRBJ1-1	TRBC1	TRUE	TRUE	CATSRALNTEAFF	TGTGCCACCAGCAGAGCCCTTAACACTGAAGCTTTCTTT	34501	3	1	0.255754
GCGCAACGTCTGCAAT-1	TRUE	GCGCAACGTCTGCAAT-1_contig_2	TRUE	515	TRA	TRAV16	None	TRAJ34	TRAC	TRUE	TRUE	CALSEYNTDKLIF	TGTGCTCTAAGTGAATATAACACCGACAAGCTCATCTTT	38	1
GCTCTGTCATCAGTCA-1	TRUE	GCTCTGTCATCAGTCA-1_contig_1	TRUE	472	TRB	TRBV2	None	TRBJ2-1	TRBC2	TRUE	TRUE	CASRILAGNEQFF	TGTGCCAGCAGAATCCTAGCGGGCAATGAGCAGTTCTTC	65789	6	1	0.255754
GCTCTGTCATCAGTCA-1	TRUE	GCTCTGTCATCAGTCA-1_contig_2	TRUE	618	TRA	TRAV3	None	TRAJ8	TRAC	TRUE	TRUE	CAVRDMRGFQKLVF	TGTGCTGTGAGAGACATGAGGGGCTTTCAGAAACTTGTATTT	7916	1
GCTGCAGGTCTAAACC-1	TRUE	GCTGCAGGTCTAAACC-1_contig_1	TRUE	698	TRB	TRBV5-6	None	TRBJ2-1	TRBC2	TRUE	TRUE	CASSLGTINEQFF	TGTGCCAGCAGCTTGGGCACGATCAATGAGCAGTTCTTC	31567	3	1	0.255754
GCTGCAGGTCTAAACC-1	TRUE	GCTGCAGGTCTAAACC-1_contig_2	TRUE	456	TRA	TRAV20	None	TRAJ23	TRAC	TRUE	TRUE	CAPQGGKLIF	TGTGCTCCCCAGGGAGGAAAGCTTATCTTC	28930	3
GCTGCGAAGCGTTTAC-1	TRUE	GCTGCGAAGCGTTTAC-1_contig_2	TRUE	539	TRB	TRBV7-8	None	TRBJ1-3	TRBC1	TRUE	TRUE	CASSLDPTGTSGNTIYF	TGTGCCAGCAGCTTAGATCCGACGGGGACCTCTGGAAACACCATATATTTT	49026	4	1	0.255754
GCTGCGAAGCGTTTAC-1	TRUE	GCTGCGAAGCGTTTAC-1_contig_1	TRUE	543	TRA	TRAV29/DV5	None	TRAJ49	TRAC	TRUE	TRUE	CAASLGGNQFYF	TGTGCAGCAAGCTTGGGCGGTAACCAGTTCTATTTT	16992	1
GCTGGGTTCGTAGGTT-1	TRUE	GCTGGGTTCGTAGGTT-1_contig_1	TRUE	480	TRB	TRBV11-3	None	TRBJ2-1	TRBC2	TRUE	TRUE	CASSLGSHYNEQFF	TGTGCCAGCAGCTTAGGGAGTCACTACAATGAGCAGTTCTTC	53216	6	1	0.255754
GCTGGGTTCGTAGGTT-1	TRUE	GCTGGGTTCGTAGGTT-1_contig_2	TRUE	565	TRA	TRAV29/DV5	None	TRAJ31	TRAC	TRUE	TRUE	CAASVNNARLMF	TGTGCAGCAAGCGTTAACAATGCCAGACTCATGTTT	11425	1
GGACAGATCAGCCTAA-1	TRUE	GGACAGATCAGCCTAA-1_contig_2	TRUE	502	TRB	TRBV6-5	None	TRBJ1-2	TRBC1	TRUE	TRUE	CASSYDRANYGYTF	TGTGCCAGCAGTTACGACAGAGCTAACTATGGCTACACCTTC	60491	6	1	0.255754
GGACAGATCAGCCTAA-1	TRUE	GGACAGATCAGCCTAA-1_contig_1	TRUE	462	TRA	TRAV13-1	None	TRAJ45	TRAC	TRUE	TRUE	CAALVGGGADGLTF	TGTGCAGCTCTAGTAGGAGGAGGTGCTGACGGACTCACCTTT	11291	3
GGACAGATCCAAGTAC-1	TRUE	GGACAGATCCAAGTAC-1_contig_2	TRUE	478	TRB	TRBV5-1	None	TRBJ2-5	TRBC2	TRUE	TRUE	CASSSNTGWETQYF	TGCGCCAGCAGCTCTAATACAGGGTGGGAGACCCAGTACTTC	48811	2	1	0.255754
GGACAGATCCAAGTAC-1	TRUE	GGACAGATCCAAGTAC-1_contig_1	TRUE	559	TRA	TRAV19	None	TRAJ43	TRAC	TRUE	TRUE	CALCYNNNDMRF	TGTGCTCTCTGTTACAATAACAATGACATGCGCTTT	7160	1
GGATGTTAGCTCTCGG-1	TRUE	GGATGTTAGCTCTCGG-1_contig_1	TRUE	488	TRB	TRBV9	None	TRBJ2-1	TRBC2	TRUE	TRUE	CASSVEGGGISDEQFF	TGTGCCAGCAGCGTAGAAGGTGGGGGGATTTCGGATGAGCAGTTCTTC	74488	9	1	0.255754
GGATGTTAGCTCTCGG-1	TRUE	GGATGTTAGCTCTCGG-1_contig_2	TRUE	529	TRA	TRAV38-1	None	TRAJ45	TRAC	TRUE	TRUE	CAFMSGSGGGADGLTF	TGTGCTTTCATGAGCGGTTCAGGAGGAGGTGCTGACGGACTCACCTTT	1039	2
GGCGTGTAGCCCGAAA-1	TRUE	GGCGTGTAGCCCGAAA-1_contig_1	TRUE	511	TRB	TRBV6-5	None	TRBJ1-1	TRBC1	TRUE	TRUE	CASHRGRGNTEAFF	TGTGCCAGCCACCGAGGACGGGGGAACACTGAAGCTTTCTTT	2458	4	1	0.255754
GGCGTGTAGCCCGAAA-1	TRUE	GGCGTGTAGCCCGAAA-1_contig_2	TRUE	561	TRA	TRAV26-2	None	TRAJ37	TRAC	TRUE	TRUE	CILRDVDGNTGKLIF	TGCATCCTGAGAGACGTCGACGGCAACACAGGCAAACTAATCTTT	2286	2
GGCTCGATCATGGTCA-1	TRUE	GGCTCGATCATGGTCA-1_contig_2	TRUE	512	TRB	TRBV6-1	None	TRBJ1-6	TRBC1	TRUE	TRUE	CASRVDRGLFPSPLHF	TGTGCCAGCAGGGTAGACAGGGGACTCTTCCCTTCACCCCTCCACTTT	8562	1	1	0.255754
GGCTCGATCATGGTCA-1	TRUE	GGCTCGATCATGGTCA-1_contig_1	TRUE	542	TRA	TRAV12-2	None	TRAJ22	TRAC	TRUE	TRUE	CAVNEGGSARQLTF	TGTGCCGTGAACGAGGGTGGTTCTGCAAGGCAACTGACCTTT	27491	2
GGGAATGCATTTCAGG-1	TRUE	GGGAATGCATTTCAGG-1_contig_1	TRUE	527	TRB	TRBV20-1	None	TRBJ2-2	TRBC2	TRUE	TRUE	CSAREGRVGLSGELFF	TGCAGTGCTAGAGAGGGCAGGGTGGGTCTGTCCGGGGAGCTGTTTTTT	52071	9	1	0.255754
GGGAATGCATTTCAGG-1	TRUE	GGGAATGCATTTCAGG-1_contig_2	TRUE	516	TRA	TRAV17	None	TRAJ9	TRAC	TRUE	TRUE	CGNTGGFKTIF	TGTGGTAATACTGGAGGCTTCAAAACTATCTTT	13828	1
GGGATGATCCACTCCA-1	TRUE	GGGATGATCCACTCCA-1_contig_2	TRUE	462	TRB	TRBV9	None	TRBJ2-7	TRBC2	TRUE	TRUE	CASGRRDQSEQYF	TGTGCCAGCGGGCGGAGGGATCAGAGCGAGCAGTACTTC	51266	2	1	0.255754
GGGATGATCCACTCCA-1	TRUE	GGGATGATCCACTCCA-1_contig_1	TRUE	459	TRA	TRAV8-3	None	TRAJ36	TRAC	TRUE	TRUE	CAVGETGANNLFF	TGTGCTGTGGGTGAGACTGGGGCAAACAACCTCTTCTTT	203	1
GGTGAAGGTAAGAGGA-1	TRUE	GGTGAAGGTAAGAGGA-1_contig_1	TRUE	572	TRB	TRBV7-8	None	TRBJ1-5	TRBC1	TRUE	TRUE	CASSSAGANQPQHF	TGTGCCAGCAGCTCCGCGGGGGCCAATCAGCCCCAGCATTTT	52359	10	1	0.255754
GGTGAAGGTAAGAGGA-1	TRUE	GGTGAAGGTAAGAGGA-1_contig_2	TRUE	462	TRA	TRAV13-1	None	TRAJ42	TRAC	TRUE	TRUE	CAASAFRSQGNLIF	TGTGCAGCAAGCGCATTTAGAAGCCAAGGAAATCTCATCTTT	15868	3
GGTGTTACACCCATTC-1	TRUE	GGTGTTACACCCATTC-1_contig_1	TRUE	521	TRB	TRBV20-1	None	TRBJ2-5	TRBC2	TRUE	TRUE	CSARGLAGGETQYF	TGCAGTGCTAGAGGCCTAGCGGGAGGGGAGACCCAGTACTTC	62403	17	1	0.255754
GGTGTTACACCCATTC-1	TRUE	GGTGTTACACCCATTC-1_contig_2	TRUE	489	TRA	TRAV26-1	None	TRAJ29	TRAC	TRUE	TRUE	CIVRRVSGNTPLVF	TGCATCGTCAGAAGAGTTTCAGGAAACACACCTCTTGTCTTT	7800	2
GTACTCCCAGTCAGAG-1	TRUE	GTACTCCCAGTCAGAG-1_contig_2	TRUE	488	TRB	TRBV11-2	None	TRBJ2-3	TRBC2	TRUE	TRUE	CASSPLLPGADTQYF	TGTGCCAGCAGCCCCCTCCTGCCGGGGGCGGATACGCAGTATTTT	37598	3	1	0.255754
GTACTCCCAGTCAGAG-1	TRUE	GTACTCCCAGTCAGAG-1_contig_1	TRUE	485	TRA	TRAV21	None	TRAJ21	TRAC	TRUE	TRUE	CAVILDFNKFYF	TGTGCTGTGATCCTTGACTTCAACAAATTTTACTTT	30867	2
GTACTCCTCTCAACTT-1	TRUE	GTACTCCTCTCAACTT-1_contig_1	TRUE	465	TRB	TRBV9	None	TRBJ1-2	TRBC1	TRUE	TRUE	CASSVAGYGYTF	TGTGCCAGCAGCGTAGCAGGGTATGGCTACACCTTC	56934	6	1	0.255754
GTACTCCTCTCAACTT-1	TRUE	GTACTCCTCTCAACTT-1_contig_2	TRUE	511	TRA	TRAV1-2	None	TRAJ10	TRAC	TRUE	TRUE	CAAILTGGGNKLTF	TGTGCTGCCATACTCACGGGAGGAGGAAACAAACTCACCTTT	10303	1
GTAGTCAGTTGAGTTC-1	TRUE	GTAGTCAGTTGAGTTC-1_contig_1	TRUE	517	TRB	TRBV7-8	None	TRBJ2-5	TRBC2	TRUE	TRUE	CASSNYEGTQETQYF	TGTGCCAGCAGCAACTACGAGGGCACCCAAGAGACCCAGTACTTC	65079	10	2	0.512
GTAGTCAGTTGAGTTC-1	TRUE	GTAGTCAGTTGAGTTC-1_contig_2	TRUE	508	TRA	TRAV1-2	None	TRAJ36	TRAC	TRUE	TRUE	CAVRGAGANNLFF	TGTGCTGTGAGAGGGGCTGGGGCAAACAACCTCTTCTTT	9538	3
AGCAGCCTCGATCCCT-1	TRUE	AGCAGCCTCGATCCCT-1_contig_1	TRUE	515	TRB	TRBV7-8	None	TRBJ2-5	TRBC2	TRUE	TRUE	CASSNYEGTQETQYF	TGTGCCAGCAGCAACTACGAGGGCACCCAAGAGACCCAGTACTTC	76184	7
GTCACGGCAGGAACGT-1	TRUE	GTCACGGCAGGAACGT-1_contig_1	TRUE	531	TRB	TRBV7-9	None	TRBJ2-7	TRBC2	TRUE	TRUE	CASSYDNYEQYF	TGTGCCAGCAGCTACGACAACTACGAGCAGTACTTC	66774	24	1	0.255754
GTCACGGCAGGAACGT-1	TRUE	GTCACGGCAGGAACGT-1_contig_2	TRUE	574	TRA	TRAV8-1	None	TRAJ39	TRAC	TRUE	TRUE	CAVNSNNAGNMLTF	TGTGCCGTGAACTCGAATAATGCAGGCAACATGCTCACCTTT	8312	4
GTGCAGCAGATGCGAC-1	TRUE	GTGCAGCAGATGCGAC-1_contig_1	TRUE	514	TRB	TRBV14	None	TRBJ2-3	TRBC2	TRUE	TRUE	CASSTGTANTDTQYF	TGTGCCAGCAGCACCGGGACAGCAAACACAGATACGCAGTATTTT	57375	11	1	0.255754
GTGCAGCAGATGCGAC-1	TRUE	GTGCAGCAGATGCGAC-1_contig_2	TRUE	601	TRA	TRAV8-6	None	TRAJ49	TRAC	TRUE	TRUE	CALLTGNQFYF	TGTGCTTTACTCACCGGTAACCAGTTCTATTTT	16732	3
GTGCTTCAGAGTAAGG-1	TRUE	GTGCTTCAGAGTAAGG-1_contig_2	TRUE	654	TRB	TRBV19	None	TRBJ1-2	TRBC1	TRUE	TRUE	CASSLGHVYGYTF	TGTGCCAGTAGTCTTGGGCACGTCTATGGCTACACCTTC	15062	2	1	0.255754
GTGCTTCAGAGTAAGG-1	TRUE	GTGCTTCAGAGTAAGG-1_contig_1	TRUE	527	TRA	TRAV30	None	TRAJ52	TRAC	TRUE	TRUE	CGTASSAGGTSYGKLTF	TGCGGCACAGCTTCGAGTGCTGGTGGTACTAGCTATGGAAAGCTGACATTT	32973	2
GTGGGTCAGGTTACCT-1	TRUE	GTGGGTCAGGTTACCT-1_contig_1	TRUE	517	TRB	TRBV7-9	None	TRBJ2-2	TRBC2	TRUE	TRUE	CASDFNLGGARTGELFF	TGTGCCAGCGACTTCAACCTCGGAGGGGCGCGTACCGGGGAGCTGTTTTTT	52337	6	1	0.255754
GTGGGTCAGGTTACCT-1	TRUE	GTGGGTCAGGTTACCT-1_contig_2	TRUE	647	TRA	TRAV8-3	None	TRAJ17	TRAC	TRUE	TRUE	CAVGGEAAGNKLTF	TGTGCTGTGGGCGGGGAAGCTGCAGGCAACAAGCTAACTTTT	16031	2
GTGGGTCAGGTTACCT-1	TRUE	GTGGGTCAGGTTACCT-1_contig_3	TRUE	520	TRA	TRAV14/DV4	None	TRAJ29	TRAC	TRUE	TRUE	CAMSLAGNTPLVF	TGTGCAATGAGCCTCGCGGGAAACACACCTCTTGTCTTT	6841	1
GTTCTCGTCACTTATC-1	TRUE	GTTCTCGTCACTTATC-1_contig_1	TRUE	499	TRB	TRBV9	None	TRBJ2-3	TRBC2	TRUE	TRUE	CASSPAGTSEDTQYF	TGTGCCAGCAGTCCAGCCGGGACTAGCGAAGATACGCAGTATTTT	31261	3	1	0.255754
GTTCTCGTCACTTATC-1	TRUE	GTTCTCGTCACTTATC-1_contig_2	TRUE	547	TRA	TRAV12-2	None	TRAJ40	TRAC	TRUE	TRUE	CAVKRSSGTYKYIF	TGTGCCGTAAAACGGTCCTCAGGAACCTACAAATACATCTTT	24276	2
TAAGAGATCAGTTTGG-1	TRUE	TAAGAGATCAGTTTGG-1_contig_1	TRUE	543	TRB	TRBV30	None	TRBJ1-3	TRBC1	TRUE	TRUE	CAWSVRGSSGNTIYF	TGTGCCTGGAGTGTACGGGGAAGCTCTGGAAACACCATATATTTT	39981	11	1	0.255754
TAAGAGATCAGTTTGG-1	TRUE	TAAGAGATCAGTTTGG-1_contig_2	TRUE	559	TRA	TRAV19	None	TRAJ42	TRAC	TRUE	TRUE	CASPGSQGNLIF	TGTGCTTCTCCAGGAAGCCAAGGAAATCTCATCTTT	19888	4
TAAGAGATCAGTTTGG-1	TRUE	TAAGAGATCAGTTTGG-1_contig_3	TRUE	573	TRA	TRAV8-4	None	TRAJ17	TRAC	TRUE	TRUE	CAVSPPMDAGNKLTF	TGTGCTGTGAGCCCCCCGATGGATGCAGGCAACAAGCTAACTTTT	14943	3
TAAGCGTAGGTCGGAT-1	TRUE	TAAGCGTAGGTCGGAT-1_contig_1	TRUE	521	TRB	TRBV20-1	None	TRBJ2-3	TRBC2	TRUE	TRUE	CSARGTSGTDTQYF	TGCAGTGCTAGAGGGACTAGCGGCACAGATACGCAGTATTTT	68210	9	1	0.255754
TAAGCGTAGGTCGGAT-1	TRUE	TAAGCGTAGGTCGGAT-1_contig_2	TRUE	547	TRA	TRAV12-1	None	TRAJ39	TRAC	TRUE	TRUE	CVVNNAGNMLTF	TGTGTGGTGAATAATGCAGGCAACATGCTCACCTTT	9013	1
TACGGGCTCAGATAAG-1	TRUE	TACGGGCTCAGATAAG-1_contig_1	TRUE	526	TRB	TRBV11-2	None	TRBJ2-4	TRBC2	TRUE	TRUE	CASSLDRREGRLAKNIQYF	TGTGCCAGCAGCTTAGATCGACGGGAGGGCCGGTTAGCCAAAAACATTCAGTACTTC	47323	11	1	0.255754
TACGGGCTCAGATAAG-1	TRUE	TACGGGCTCAGATAAG-1_contig_2	TRUE	532	TRA	TRAV14/DV4	None	TRAJ22	TRAC	TRUE	TRUE	CAMREAAFTGSARQLTF	TGTGCAATGAGAGAGGCTGCTTTTACTGGTTCTGCAAGGCAACTGACCTTT	14678	1
TACGGTACAATGGATA-1	TRUE	TACGGTACAATGGATA-1_contig_1	TRUE	502	TRB	TRBV7-2	None	TRBJ2-1	TRBC2	TRUE	TRUE	CASSLASGRLNEQFF	TGTGCCAGCAGCTTAGCCAGCGGGAGGTTGAATGAGCAGTTCTTC	70494	28	1	0.255754
TACGGTACAATGGATA-1	TRUE	TACGGTACAATGGATA-1_contig_2	TRUE	495	TRA	TRAV9-2	None	TRAJ38	TRAC	TRUE	TRUE	CALSNAGNNRKLIW	TGTGCTCTCTCTAATGCTGGCAACAACCGTAAGCTGATTTGG	3996	3
TACTCATTCATCACCC-1	TRUE	TACTCATTCATCACCC-1_contig_2	TRUE	487	TRB	TRBV4-2	None	TRBJ2-7	TRBC2	TRUE	TRUE	CASSQDRTSGRNYEQYF	TGTGCCAGCAGCCAAGACAGGACTAGCGGGAGGAACTACGAGCAGTACTTC	13638	3	1	0.255754
TACTCATTCATCACCC-1	TRUE	TACTCATTCATCACCC-1_contig_1	TRUE	571	TRA	TRAV19	None	TRAJ10	TRAC	TRUE	TRUE	CALRPILTGGGNKLTF	TGTGCTCTGAGGCCTATACTCACGGGAGGAGGAAACAAACTCACCTTT	28757	3
TAGGCATCAGTGAGTG-1	TRUE	TAGGCATCAGTGAGTG-1_contig_1	TRUE	504	TRB	TRBV27	None	TRBJ2-4	TRBC2	TRUE	TRUE	CASSSGRSGGSWDNIQYF	TGTGCCAGCAGTTCAGGGCGATCAGGGGGGTCATGGGATAACATTCAGTACTTC	40973	4	1	0.255754
TAGGCATCAGTGAGTG-1	TRUE	TAGGCATCAGTGAGTG-1_contig_2	TRUE	459	TRA	TRAV9-2	None	TRAJ34	TRAC	TRUE	TRUE	CALSDSYNTDKLIF	TGTGCTCTGAGTGATTCTTATAACACCGACAAGCTCATCTTT	32219	1
TAGTGGTCAAGCTGGA-1	TRUE	TAGTGGTCAAGCTGGA-1_contig_2	TRUE	505	TRB	TRBV7-2	None	TRBJ1-5	TRBC1	TRUE	TRUE	CASSLVSGNSNQPQHF	TGTGCCAGCAGCTTAGTAAGTGGGAATAGCAATCAGCCCCAGCATTTT	35907	3	1	0.255754
TAGTGGTCAAGCTGGA-1	TRUE	TAGTGGTCAAGCTGGA-1_contig_1	TRUE	523	TRA	TRAV14/DV4	None	TRAJ41	TRAC	TRUE	TRUE	CAILNSNSGYALNF	TGTGCAATTTTGAACTCAAATTCCGGGTATGCACTCAACTTC	14970	4
TCACGAAAGTGAACGC-1	TRUE	TCACGAAAGTGAACGC-1_contig_1	TRUE	505	TRB	TRBV7-3	None	TRBJ2-6	TRBC2	TRUE	TRUE	CASSQGGAGANVLTF	TGTGCCAGCAGCCAAGGAGGGGCTGGGGCCAACGTCCTGACTTTC	73675	16	1	0.255754
TCACGAAAGTGAACGC-1	TRUE	TCACGAAAGTGAACGC-1_contig_2	TRUE	495	TRA	TRAV9-2	None	TRAJ48	TRAC	TRUE	TRUE	CALDRKFGNEKLTF	TGTGCTCTCGACCGGAAATTTGGAAATGAGAAATTAACCTTT	3242	2
TCAGATGCACATCCAA-1	TRUE	TCAGATGCACATCCAA-1_contig_1	TRUE	511	TRB	TRBV7-8	None	TRBJ2-5	TRBC2	TRUE	TRUE	CASSLGHQETQYF	TGTGCCAGCAGTCTGGGACACCAAGAGACCCAGTACTTC	66607	18	1	0.255754
TCAGATGCACATCCAA-1	TRUE	TCAGATGCACATCCAA-1_contig_2	TRUE	511	TRA	TRAV14/DV4	None	TRAJ20	TRAC	TRUE	TRUE	CRSNDYKLSF	TGCCGTTCTAACGACTACAAGCTCAGCTTT	8872	2
TCAGATGTCCGGCACA-1	TRUE	TCAGATGTCCGGCACA-1_contig_1	TRUE	499	TRB	TRBV7-8	None	TRBJ1-1	TRBC1	TRUE	TRUE	CASSFTWTEAFF	TGTGCCAGCAGCTTTACATGGACTGAAGCTTTCTTT	63712	8	1	0.255754
TCAGATGTCCGGCACA-1	TRUE	TCAGATGTCCGGCACA-1_contig_2	TRUE	494	TRA	TRAV38-2/DV8	None	TRAJ34	TRAC	TRUE	TRUE	CAYRGRHNTDKLIF	TGTGCTTATAGGGGCCGACATAACACCGACAAGCTCATCTTT	12003	3
TCATTTGCAAATACAG-1	TRUE	TCATTTGCAAATACAG-1_contig_1	TRUE	515	TRB	TRBV6-5	None	TRBJ2-3	TRBC2	TRUE	TRUE	CASGLAGGTDTQYF	TGTGCCAGCGGACTAGCGGGGGGGACAGATACGCAGTATTTT	52423	6	1	0.255754
TCATTTGCAAATACAG-1	TRUE	TCATTTGCAAATACAG-1_contig_2	TRUE	499	TRA	TRAV1-2	None	TRAJ20	TRAC	TRUE	TRUE	CAVYDYKLSF	TGTGCTGTGTACGACTACAAGCTCAGCTTT	1012	1
TCTTTCCAGTGTACCT-1	TRUE	TCTTTCCAGTGTACCT-1_contig_1	TRUE	540	TRB	TRBV7-9	None	TRBJ1-2	TRBC1	TRUE	TRUE	CASSLARSANYGYTF	TGTGCCAGCAGCTTAGCGAGGTCAGCTAACTATGGCTACACCTTC	56757	14	1	0.255754
TCTTTCCAGTGTACCT-1	TRUE	TCTTTCCAGTGTACCT-1_contig_2	TRUE	514	TRA	TRAV29/DV5	None	TRAJ44	TRAC	TRUE	TRUE	CAVLNTGTASKLTF	TGTGCAGTGCTAAATACCGGCACTGCCAGTAAACTCACCTTT	17683	4
TGACTAGGTAAGTAGT-1	TRUE	TGACTAGGTAAGTAGT-1_contig_2	TRUE	648	TRB	TRBV19	None	TRBJ2-1	TRBC2	TRUE	TRUE	CASREAGTTYNEQFF	TGTGCCAGTAGGGAAGCGGGTACGACCTACAATGAGCAGTTCTTC	60012	9	1	0.255754
TGACTAGGTAAGTAGT-1	TRUE	TGACTAGGTAAGTAGT-1_contig_1	TRUE	498	TRA	TRAV9-2	None	TRAJ8	TRAC	TRUE	TRUE	CALSEKNTGFQKLVF	TGTGCTCTGAGTGAGAAGAACACAGGCTTTCAGAAACTTGTATTT	6098	2
TGCGGGTAGCCAACAG-1	TRUE	TGCGGGTAGCCAACAG-1_contig_1	TRUE	479	TRB	TRBV10-3	None	TRBJ2-6	TRBC2	TRUE	TRUE	CAISDFDLSGANVLTF	TGTGCCATCAGTGATTTTGATCTCTCTGGGGCCAACGTCCTGACTTTC	46652	10	1	0.255754
TGCGGGTAGCCAACAG-1	TRUE	TGCGGGTAGCCAACAG-1_contig_2	TRUE	497	TRA	TRAV17	None	TRAJ54	TRAC	TRUE	TRUE	CATELQGAQKLVF	TGTGCTACGGAGCTCCAGGGAGCCCAGAAGCTGGTATTT	29408	6
TGGACGCCAGTCGATT-1	TRUE	TGGACGCCAGTCGATT-1_contig_2	TRUE	498	TRB	TRBV15	None	TRBJ1-1	TRBC1	TRUE	TRUE	CATSREGYLEAFF	TGTGCCACCAGCAGAGAGGGGTACCTCGAAGCTTTCTTT	25616	2	1	0.255754
TGGACGCCAGTCGATT-1	TRUE	TGGACGCCAGTCGATT-1_contig_1	TRUE	482	TRA	TRAV38-2/DV8	None	TRAJ54	TRAC	TRUE	TRUE	CAYPPQKLVF	TGTGCTTATCCCCCCCAGAAGCTGGTATTT	48153	4
TGGCCAGAGTGAACGC-1	TRUE	TGGCCAGAGTGAACGC-1_contig_1	TRUE	516	TRB	TRBV5-1	None	TRBJ2-2	TRBC2	TRUE	TRUE	CASRPPGTANTGELFF	TGCGCCAGCAGGCCGCCAGGGACAGCGAACACCGGGGAGCTGTTTTTT	62540	27	1	0.255754
TGGCCAGAGTGAACGC-1	TRUE	TGGCCAGAGTGAACGC-1_contig_2	TRUE	471	TRA	TRAV38-1	None	TRAJ58	TRAC	TRUE	TRUE	CAFETSGSRLTF	TGTGCTTTCGAAACCAGTGGCTCTAGGTTGACCTTT	13942	4
TGGCCAGTCACCGGGT-1	TRUE	TGGCCAGTCACCGGGT-1_contig_2	TRUE	488	TRB	TRBV6-4	None	TRBJ2-2	TRBC2	TRUE	TRUE	CASSEPPPGLAGGDAGELFF	TGTGCCAGCAGTGAGCCCCCTCCGGGACTAGCGGGGGGTGATGCCGGGGAGCTGTTTTTT	9886	3	1	0.255754
TGGCCAGTCACCGGGT-1	TRUE	TGGCCAGTCACCGGGT-1_contig_1	TRUE	462	TRA	TRAV13-1	None	TRAJ41	TRAC	TRUE	TRUE	CAAKKGNSGYALNF	TGTGCAGCAAAAAAAGGGAATTCCGGGTATGCACTCAACTTC	27308	9
TGTCCCAGTTGCTCCT-1	TRUE	TGTCCCAGTTGCTCCT-1_contig_2	TRUE	518	TRB	TRBV6-5	None	TRBJ1-1	TRBC1	TRUE	TRUE	CASSLRAARSTEAFF	TGTGCCAGCAGTTTAAGGGCCGCCAGGAGTACTGAAGCTTTCTTT	24156	5	1	0.255754
TGTCCCAGTTGCTCCT-1	TRUE	TGTCCCAGTTGCTCCT-1_contig_1	TRUE	481	TRA	TRAV10	None	TRAJ47	TRAC	TRUE	TRUE	CVVSPMEYGNKLVF	TGTGTGGTGAGCCCCATGGAATATGGAAACAAACTGGTCTTT	27694	1
TTAGGCAAGTGCAAGC-1	TRUE	TTAGGCAAGTGCAAGC-1_contig_1	TRUE	504	TRB	TRBV5-1	None	TRBJ1-2	TRBC1	TRUE	TRUE	CASSLTGNYGYTF	TGCGCCAGCAGCTTGACAGGCAACTATGGCTACACCTTC	62094	15	1	0.255754
TTAGGCAAGTGCAAGC-1	TRUE	TTAGGCAAGTGCAAGC-1_contig_2	TRUE	615	TRA	TRAV41	None	TRAJ52	TRAC	TRUE	TRUE	CAVIANAGGTSYGKLTF	TGTGCTGTCATTGCCAATGCTGGTGGTACTAGCTATGGAAAGCTGACATTT	7094	4
TTAGTTCTCATCTGTT-1	TRUE	TTAGTTCTCATCTGTT-1_contig_1	TRUE	523	TRB	TRBV6-2	None	TRBJ2-1	TRBC2	TRUE	TRUE	CASSYSINEQFF	TGTGCCAGCAGTTACTCGATCAATGAGCAGTTCTTC	58787	7	1	0.255754
TTAGTTCTCATCTGTT-1	TRUE	TTAGTTCTCATCTGTT-1_contig_2	TRUE	521	TRA	TRAV5	None	TRAJ5	TRAC	TRUE	TRUE	CALDTGRRALTF	TGTGCTTTGGACACGGGCAGGAGAGCACTTACTTTT	7768	2
TTCGAAGGTGAAGGCT-1	TRUE	TTCGAAGGTGAAGGCT-1_contig_1	TRUE	650	TRB	TRBV5-4	None	TRBJ2-3	TRBC2	TRUE	TRUE	CASSQRLAADTQYF	TGTGCCAGCAGCCAACGACTAGCCGCAGATACGCAGTATTTT	14397	1	1	0.255754
TTCGAAGGTGAAGGCT-1	TRUE	TTCGAAGGTGAAGGCT-1_contig_2	TRUE	499	TRA	TRAV12-1	None	TRAJ6	TRAC	TRUE	TRUE	CVVNPWGSGGSYIPTF	TGTGTGGTGAACCCTTGGGGATCAGGAGGAAGCTACATACCTACATTT	29612	2
TTCTACAAGAGTTGGC-1	TRUE	TTCTACAAGAGTTGGC-1_contig_1	TRUE	497	TRB	TRBV7-6	None	TRBJ1-2	TRBC1	TRUE	TRUE	CASSLGQGYGGYTF	TGTGCCAGCAGCTTAGGACAGGGGTATGGTGGCTACACCTTC	46172	2	1	0.255754
TTCTACAAGAGTTGGC-1	TRUE	TTCTACAAGAGTTGGC-1_contig_2	TRUE	537	TRA	TRAV19	None	TRAJ30	TRAC	TRUE	TRUE	CALSELNRDDKIIF	TGTGCTCTGAGTGAGCTGAACAGAGATGACAAGATCATCTTT	21737	1
TTTACTGTCAGTACGT-1	TRUE	TTTACTGTCAGTACGT-1_contig_1	TRUE	508	TRB	TRBV5-1	None	TRBJ2-3	TRBC2	TRUE	TRUE	CASSLSGPGGPTDTQYF	TGCGCCAGCAGCCTGAGTGGGCCGGGAGGACCCACAGATACGCAGTATTTT	16536	3	1	0.255754
TTTACTGTCAGTACGT-1	TRUE	TTTACTGTCAGTACGT-1_contig_2	TRUE	621	TRA	TRAV3	None	TRAJ28	TRAC	TRUE	TRUE	CASRPSGAGSYQLTF	TGTGCTAGTCGGCCATCTGGGGCTGGGAGTTACCAACTCACTTTC	48700	4
AACCATGTCCCTCTTT-1	TRUE	AACCATGTCCCTCTTT-1_contig_1	TRUE	522	TRB	TRBV7-9	None	TRBJ2-1	TRBC2	TRUE	TRUE	CASSLSTGLAGVSGSYNEQFF	TGTGCCAGCAGCTTATCAACCGGACTAGCGGGAGTTTCTGGCTCCTACAATGAGCAGTTCTTC	54360	7	7	1.79028
AGCGGTCAGGATGGAA-1	TRUE	AGCGGTCAGGATGGAA-1_contig_1	TRUE	528	TRB	TRBV7-9	None	TRBJ2-1	TRBC2	TRUE	TRUE	CASSLSTGLAGVSGSYNEQFF	TGTGCCAGCAGCTTATCAACCGGACTAGCGGGAGTTTCTGGCTCCTACAATGAGCAGTTCTTC	53221	7
CGCTATCTCCTGCAGG-1	TRUE	CGCTATCTCCTGCAGG-1_contig_1	TRUE	525	TRB	TRBV7-9	None	TRBJ2-1	TRBC2	TRUE	TRUE	CASSLSTGLAGVSGSYNEQFF	TGTGCCAGCAGCTTATCAACCGGACTAGCGGGAGTTTCTGGCTCCTACAATGAGCAGTTCTTC	72857	22
GACCTGGCATATGAGA-1	TRUE	GACCTGGCATATGAGA-1_contig_1	TRUE	583	TRB	TRBV7-9	None	TRBJ2-1	TRBC2	TRUE	TRUE	CASSLSTGLAGVSGSYNEQFF	TGTGCCAGCAGCTTATCAACCGGACTAGCGGGAGTTTCTGGCTCCTACAATGAGCAGTTCTTC	68037	12
GATCGCGCAGGATTGG-1	TRUE	GATCGCGCAGGATTGG-1_contig_1	TRUE	529	TRB	TRBV7-9	None	TRBJ2-1	TRBC2	TRUE	TRUE	CASSLSTGLAGVSGSYNEQFF	TGTGCCAGCAGCTTATCAACCGGACTAGCGGGAGTTTCTGGCTCCTACAATGAGCAGTTCTTC	74018	12
GCGACCAAGAGCTTCT-1	TRUE	GCGACCAAGAGCTTCT-1_contig_1	TRUE	539	TRB	TRBV7-9	None	TRBJ2-1	TRBC2	TRUE	TRUE	CASSLSTGLAGVSGSYNEQFF	TGTGCCAGCAGCTTATCAACCGGACTAGCGGGAGTTTCTGGCTCCTACAATGAGCAGTTCTTC	69340	13
TTTCCTCGTCTTTCAT-1	TRUE	TTTCCTCGTCTTTCAT-1_contig_1	TRUE	591	TRB	TRBV7-9	None	TRBJ2-1	TRBC2	TRUE	TRUE	CASSLSTGLAGVSGSYNEQFF	TGTGCCAGCAGCTTATCAACCGGACTAGCGGGAGTTTCTGGCTCCTACAATGAGCAGTTCTTC	48858	13
CGAATGTAGTTAGCGG-1	TRUE	CGAATGTAGTTAGCGG-1_contig_1	TRUE	502	TRB	TRBV7-2	None	TRBJ2-1	TRBC2	TRUE	TRUE	CASSLAPSGYNEQFF	TGTGCCAGCAGCTTAGCCCCTAGCGGATACAATGAGCAGTTCTTC	75892	7	6	1.53453
CTTTGCGGTCTGATTG-1	TRUE	CTTTGCGGTCTGATTG-1_contig_1	TRUE	474	TRB	TRBV7-2	None	TRBJ2-1	TRBC2	TRUE	TRUE	CASSLAPSGYNEQFF	TGTGCCAGCAGCTTAGCCCCTAGCGGATACAATGAGCAGTTCTTC	73391	6
GGGTCTGGTGTTCTTT-1	TRUE	GGGTCTGGTGTTCTTT-1_contig_1	TRUE	502	TRB	TRBV7-2	None	TRBJ2-1	TRBC2	TRUE	TRUE	CASSLAPSGYNEQFF	TGTGCCAGCAGCTTAGCCCCTAGCGGATACAATGAGCAGTTCTTC	61222	6
TGAAAGAAGACTAGAT-1	TRUE	TGAAAGAAGACTAGAT-1_contig_1	TRUE	502	TRB	TRBV7-2	None	TRBJ2-1	TRBC2	TRUE	TRUE	CASSLAPSGYNEQFF	TGTGCCAGCAGCTTAGCCCCTAGCGGATACAATGAGCAGTTCTTC	72226	9
TGACTTTTCCCTTGCA-1	TRUE	TGACTTTTCCCTTGCA-1_contig_1	TRUE	502	TRB	TRBV7-2	None	TRBJ2-1	TRBC2	TRUE	TRUE	CASSLAPSGYNEQFF	TGTGCCAGCAGCTTAGCCCCTAGCGGATACAATGAGCAGTTCTTC	67976	19
TGCGGGTCACTAGTAC-1	TRUE	TGCGGGTCACTAGTAC-1_contig_1	TRUE	502	TRB	TRBV7-2	None	TRBJ2-1	TRBC2	TRUE	TRUE	CASSLAPSGYNEQFF	TGTGCCAGCAGCTTAGCCCCTAGCGGATACAATGAGCAGTTCTTC	75540	14
CCGGTAGTCTGAGTGT-1	TRUE	CCGGTAGTCTGAGTGT-1_contig_1	TRUE	490	TRB	TRBV3-1	None	TRBJ2-5	TRBC2	TRUE	TRUE	CASSPGLETQYF	TGTGCCAGCAGCCCAGGATTAGAGACCCAGTACTTC	74401	7	4	1.02302
CGTGTCTAGGCATTGG-1	TRUE	CGTGTCTAGGCATTGG-1_contig_1	TRUE	490	TRB	TRBV3-1	None	TRBJ2-5	TRBC2	TRUE	TRUE	CASSPGLETQYF	TGTGCCAGCAGCCCAGGATTAGAGACCCAGTACTTC	44019	4
TACAGTGCATTAGCCA-1	TRUE	TACAGTGCATTAGCCA-1_contig_1	TRUE	490	TRB	TRBV3-1	None	TRBJ2-5	TRBC2	TRUE	TRUE	CASSPGLETQYF	TGTGCCAGCAGCCCAGGATTAGAGACCCAGTACTTC	75196	12
TACTTGTAGCACAGGT-1	TRUE	TACTTGTAGCACAGGT-1_contig_1	TRUE	490	TRB	TRBV3-1	None	TRBJ2-5	TRBC2	TRUE	TRUE	CASSPGLETQYF	TGTGCCAGCAGCCCAGGATTAGAGACCCAGTACTTC	35772	4
GTGCTTCTCTGTTGAG-1	TRUE	GTGCTTCTCTGTTGAG-1_contig_1	TRUE	471	TRB	TRBV29-1	None	TRBJ2-7	TRBC2	TRUE	TRUE	CSVEGDGTTYEQYF	TGCAGCGTTGAAGGGGACGGTACCACCTACGAGCAGTACTTC	29674	4	4	1.02302
GTTCTCGAGCCACGCT-1	TRUE	GTTCTCGAGCCACGCT-1_contig_1	TRUE	486	TRB	TRBV29-1	None	TRBJ2-7	TRBC2	TRUE	TRUE	CSVEGDGTTYEQYF	TGCAGCGTTGAAGGGGACGGTACCACCTACGAGCAGTACTTC	52205	5
TATCAGGAGGTGCTAG-1	TRUE	TATCAGGAGGTGCTAG-1_contig_1	TRUE	510	TRB	TRBV29-1	None	TRBJ2-7	TRBC2	TRUE	TRUE	CSVEGDGTTYEQYF	TGCAGCGTTGAAGGGGACGGTACCACCTACGAGCAGTACTTC	73914	8
TCTCATAGTCCAGTAT-1	TRUE	TCTCATAGTCCAGTAT-1_contig_1	TRUE	474	TRB	TRBV29-1	None	TRBJ2-7	TRBC2	TRUE	TRUE	CSVEGDGTTYEQYF	TGCAGCGTTGAAGGGGACGGTACCACCTACGAGCAGTACTTC	57231	6
ACTTGTTTCGCAAGCC-1	TRUE	ACTTGTTTCGCAAGCC-1_contig_1	TRUE	506	TRB	TRBV7-9	None	TRBJ2-7	TRBC2	TRUE	TRUE	CASSSQAYEQYF	TGTGCCAGCAGCTCCCAGGCCTACGAGCAGTACTTC	55822	7	2	0.511509
AGGCCACTCTCAACTT-1	TRUE	AGGCCACTCTCAACTT-1_contig_1	TRUE	498	TRB	TRBV7-9	None	TRBJ2-7	TRBC2	TRUE	TRUE	CASSSQAYEQYF	TGTGCCAGCAGCTCCCAGGCCTACGAGCAGTACTTC	39479	5
CACCACTGTCACCCAG-1	TRUE	CACCACTGTCACCCAG-1_contig_1	TRUE	530	TRB	TRBV6-2	None	TRBJ2-2	TRBC2	TRUE	TRUE	CASSYSSGANTGELFF	TGTGCCAGCAGTTACTCTTCGGGGGCGAACACCGGGGAGCTGTTTTTT	68390	5	2	0.511509
GGTATTGAGAATGTGT-1	TRUE	GGTATTGAGAATGTGT-1_contig_1	TRUE	507	TRB	TRBV6-2	None	TRBJ2-2	TRBC2	TRUE	TRUE	CASSYSSGANTGELFF	TGTGCCAGCAGTTACTCTTCGGGGGCGAACACCGGGGAGCTGTTTTTT	72973	11
CAGGTGCAGCTAGTGG-1	TRUE	CAGGTGCAGCTAGTGG-1_contig_1	TRUE	467	TRB	TRBV10-3	TRBD1	TRBJ1-1	TRBC1	TRUE	TRUE	CAIGTGGEQAFF	TGTGCGATCGGGACAGGGGGCGAGCAAGCTTTCTTT	68609	7	2	0.511509
TGTGTTTTCTCCGGTT-1	TRUE	TGTGTTTTCTCCGGTT-1_contig_1	TRUE	467	TRB	TRBV10-3	TRBD1	TRBJ1-1	TRBC1	TRUE	TRUE	CAIGTGGEQAFF	TGTGCGATCGGGACAGGGGGCGAGCAAGCTTTCTTT	74076	6
CATTCGCCATAAGACA-1	TRUE	CATTCGCCATAAGACA-1_contig_1	TRUE	635	TRB	TRBV19	None	TRBJ1-2	TRBC1	TRUE	TRUE	CASSGQGTNIYGYTF	TGTGCCAGTAGCGGACAGGGAACGAACATCTATGGCTACACCTTC	69931	9	2	0.511509
GTCAAGTTCTTCGAGA-1	TRUE	GTCAAGTTCTTCGAGA-1_contig_1	TRUE	635	TRB	TRBV19	None	TRBJ1-2	TRBC1	TRUE	TRUE	CASSGQGTNIYGYTF	TGTGCCAGTAGCGGACAGGGAACGAACATCTATGGCTACACCTTC	72276	10
CCATTCGGTTCGTCTC-1	TRUE	CCATTCGGTTCGTCTC-1_contig_1	TRUE	530	TRB	TRBV18	None	TRBJ1-6	TRBC1	TRUE	TRUE	CASSPAGVSPLHF	TGTGCCAGCTCACCAGCAGGGGTTTCACCCCTCCACTTT	75286	5	2	0.511509
TCAGCAAAGAAGCCCA-1	TRUE	TCAGCAAAGAAGCCCA-1_contig_1	TRUE	530	TRB	TRBV18	None	TRBJ1-6	TRBC1	TRUE	TRUE	CASSPAGVSPLHF	TGTGCCAGCTCACCAGCAGGGGTTTCACCCCTCCACTTT	53249	4
CGATGTAAGAGCCCAA-1	TRUE	CGATGTAAGAGCCCAA-1_contig_1	TRUE	493	TRB	TRBV27	None	TRBJ1-2	TRBC1	TRUE	TRUE	CASSSFFPTGGGIYGYTF	TGTGCCAGCAGTTCCTTTTTCCCTACAGGGGGTGGAATTTATGGCTACACCTTC	52838	5	2	0.511509
TCAGCAATCCTCAACC-1	TRUE	TCAGCAATCCTCAACC-1_contig_1	TRUE	504	TRB	TRBV27	None	TRBJ1-2	TRBC1	TRUE	TRUE	CASSSFFPTGGGIYGYTF	TGTGCCAGCAGTTCCTTTTTCCCTACAGGGGGTGGAATTTATGGCTACACCTTC	15647	3
CTGCGGAAGATGTGGC-1	TRUE	CTGCGGAAGATGTGGC-1_contig_1	TRUE	533	TRB	TRBV20-1	None	TRBJ2-1	TRBC2	TRUE	TRUE	CSAPGGQGAAPTYNEQFF	TGCAGTGCCCCGGGGGGGCAGGGGGCGGCCCCAACTTACAATGAGCAGTTCTTC	60546	7	2	0.511509
CTTACCGAGCTCTCGG-1	TRUE	CTTACCGAGCTCTCGG-1_contig_1	TRUE	533	TRB	TRBV20-1	None	TRBJ2-1	TRBC2	TRUE	TRUE	CSAPGGQGAAPTYNEQFF	TGCAGTGCCCCGGGGGGGCAGGGGGCGGCCCCAACTTACAATGAGCAGTTCTTC	57697	7
GGCTCGAGTAAACACA-1	TRUE	GGCTCGAGTAAACACA-1_contig_1	TRUE	506	TRB	TRBV10-1	None	TRBJ2-7	TRBC2	TRUE	TRUE	CASKGGHGSNSYEQYF	TGCGCCAGCAAGGGAGGGCACGGATCAAACTCCTACGAGCAGTACTTC	67150	5	2	0.511509
GGGATGAAGGTGATTA-1	TRUE	GGGATGAAGGTGATTA-1_contig_1	TRUE	506	TRB	TRBV10-1	None	TRBJ2-7	TRBC2	TRUE	TRUE	CASKGGHGSNSYEQYF	TGCGCCAGCAAGGGAGGGCACGGATCAAACTCCTACGAGCAGTACTTC	72580	5
AACACGTCACTCTGTC-1	TRUE	AACACGTCACTCTGTC-1_contig_1	TRUE	557	TRB	TRBV9	None	TRBJ1-2	TRBC1	TRUE	TRUE	CASSPLVDNYGYTF	TGTGCCAGCAGCCCTCTCGTTGATAACTATGGCTACACCTTC	61050	3	2	0.511509
AGGGATGAGATGCCAG-1	TRUE	AGGGATGAGATGCCAG-1_contig_1	TRUE	462	TRB	TRBV9	None	TRBJ1-2	TRBC1	TRUE	TRUE	CASSPLVDNYGYTF	TGTGCCAGCAGCCCTCTCGTTGATAACTATGGCTACACCTTC	23132	3
TTCCCAGCACAGTCGC-1	TRUE	TTCCCAGCACAGTCGC-1_contig_1	TRUE	565	TRB	TRBV7-9	None	TRBJ1-5	TRBC1	TRUE	TRUE	CASSPGTGRDQPQHF	TGTGCCAGCAGCCCCGGGACAGGGAGGGATCAGCCCCAGCATTTT	60880	9	1	0.255754
CACAGGCGTGTCCTCT-1	TRUE	CACAGGCGTGTCCTCT-1_contig_1	TRUE	506	TRB	TRBV7-8	None	TRBJ1-1	TRBC1	TRUE	TRUE	CASSQPSSLRAFF	TGTGCCAGCAGCCAACCGTCCTCCCTGAGAGCTTTCTTT	69284	4	1	0.255754
CACATTTAGTGTGGCA-1	TRUE	CACATTTAGTGTGGCA-1_contig_1	TRUE	490	TRB	TRBV4-1	None	TRBJ2-7	TRBC2	TRUE	TRUE	CASSQGLPGTLNAYEQYF	TGCGCCAGCAGCCAGGGGCTTCCGGGGACACTTAACGCCTACGAGCAGTACTTC	58455	7	1	0.255754
CACCTTGGTAGCGCAA-1	TRUE	CACCTTGGTAGCGCAA-1_contig_1	TRUE	523	TRB	TRBV2	None	TRBJ1-5	TRBC1	TRUE	TRUE	CASSEWENQPQHF	TGTGCCAGCAGTGAATGGGAGAATCAGCCCCAGCATTTT	69734	8	1	0.255754
CACTCCAGTCCTCTTG-1	TRUE	CACTCCAGTCCTCTTG-1_contig_1	TRUE	499	TRB	TRBV3-1	None	TRBJ2-6	TRBC2	TRUE	TRUE	CASSQDSSGANVLTF	TGTGCCAGCAGCCAAGACAGCTCTGGGGCCAACGTCCTGACTTTC	72450	8	1	0.255754
CAGATCATCGCCCTTA-1	TRUE	CAGATCATCGCCCTTA-1_contig_1	TRUE	502	TRB	TRBV11-2	None	TRBJ2-2	TRBC2	TRUE	TRUE	CASRGLAGVDGELFF	TGTGCCAGCAGGGGACTAGCGGGAGTAGACGGGGAGCTGTTTTTT	57375	4	1	0.255754
CAGCGACTCGAACTGT-1	TRUE	CAGCGACTCGAACTGT-1_contig_1	TRUE	483	TRB	TRBV5-1	None	TRBJ2-7	TRBC2	TRUE	TRUE	CASSPGTGSSYEQYF	TGCGCCAGCAGCCCGGGGACAGGAAGCTCCTACGAGCAGTACTTC	69414	7	1	0.255754
CAGCTAAGTCTGGAGA-1	TRUE	CAGCTAAGTCTGGAGA-1_contig_1	TRUE	515	TRB	TRBV6-1	None	TRBJ1-6	TRBC1	TRUE	TRUE	CASSKEQGSVNNSPLHF	TGTGCCAGCAGCAAAGAACAGGGGAGCGTTAATAATTCACCCCTCCACTTT	61557	3	1	0.255754
CATATGGGTGAGGGTT-1	TRUE	CATATGGGTGAGGGTT-1_contig_1	TRUE	539	TRB	TRBV18	None	TRBJ1-3	TRBC1	TRUE	TRUE	CASSPPTGDSGNTIYF	TGTGCCAGCTCACCACCGACCGGCGACTCTGGAAACACCATATATTTT	57313	6	1	0.255754
CATCAAGTCAGTGCAT-1	TRUE	CATCAAGTCAGTGCAT-1_contig_1	TRUE	502	TRB	TRBV7-2	None	TRBJ1-4	TRBC1	TRUE	TRUE	CASSPAGNVNEKLFF	TGTGCCAGCAGCCCCGCGGGGAACGTTAATGAAAAACTGTTTTTT	75193	6	1	0.255754
CATCGAAGTGCAGTAG-1	TRUE	CATCGAAGTGCAGTAG-1_contig_1	TRUE	512	TRB	TRBV20-1	None	TRBJ1-1	TRBC1	TRUE	TRUE	CSARAGIEAFF	TGCAGTGCTAGGGCCGGGATTGAAGCTTTCTTT	56759	12	1	0.255754
CATCGAATCCTGTAGA-1	TRUE	CATCGAATCCTGTAGA-1_contig_1	TRUE	512	TRB	TRBV6-5	None	TRBJ1-1	TRBC1	TRUE	TRUE	CASSYDRGVEAFF	TGTGCCAGCAGTTACGACAGGGGGGTTGAAGCTTTCTTT	41404	3	1	0.255754
CCAATCCTCGAATCCA-1	TRUE	CCAATCCTCGAATCCA-1_contig_1	TRUE	488	TRB	TRBV2	None	TRBJ2-4	TRBC2	TRUE	TRUE	CASEEGPIQYF	TGTGCCAGCGAGGAGGGTCCGATTCAGTACTTC	49763	5	1	0.255754
CCACTACCAATGTAAG-1	TRUE	CCACTACCAATGTAAG-1_contig_1	TRUE	507	TRB	TRBV7-9	None	TRBJ2-7	TRBC2	TRUE	TRUE	CASSSGGEASYEQYF	TGTGCCAGCAGCTCCGGTGGGGAGGCCTCCTACGAGCAGTACTTC	73166	15	1	0.255754
CCCAATCCACTCGACG-1	TRUE	CCCAATCCACTCGACG-1_contig_1	TRUE	511	TRB	TRBV12-4	None	TRBJ2-1	TRBC2	TRUE	TRUE	CATRRGGLWNEQFF	TGTGCCACCAGGCGGGGGGGCCTATGGAATGAGCAGTTCTTC	75798	20	1	0.255754
CCCAGTTAGTAGTGCG-1	TRUE	CCCAGTTAGTAGTGCG-1_contig_1	TRUE	499	TRB	TRBV9	None	TRBJ1-2	TRBC1	TRUE	TRUE	CASSPQTGGPYGYTF	TGTGCCAGCAGCCCCCAGACAGGGGGCCCCTATGGCTACACCTTC	71372	9	1	0.255754
CCGGGATAGGCATGTG-1	TRUE	CCGGGATAGGCATGTG-1_contig_1	TRUE	533	TRB	TRBV18	None	TRBJ1-6	TRBC1	TRUE	TRUE	CASSPSQYNSPLHF	TGTGCCAGCTCACCATCACAATATAATTCACCCCTCCACTTT	71582	10	1	0.255754
CCGGGATAGGCTCAGA-1	TRUE	CCGGGATAGGCTCAGA-1_contig_1	TRUE	499	TRB	TRBV7-3	None	TRBJ2-1	TRBC2	TRUE	TRUE	CASSPGQHNEQFF	TGTGCCAGCAGCCCGGGACAGCACAATGAGCAGTTCTTC	75076	5	1	0.255754
CCGTTCAAGAGTGACC-1	TRUE	CCGTTCAAGAGTGACC-1_contig_1	TRUE	514	TRB	TRBV5-5	None	TRBJ2-3	TRBC2	TRUE	TRUE	CASSLATGYTDTQYF	TGTGCCAGCAGCTTGGCCACAGGGTACACAGATACGCAGTATTTT	52822	4	1	0.255754
CCTAAAGAGTGGAGTC-1	TRUE	CCTAAAGAGTGGAGTC-1_contig_1	TRUE	497	TRB	TRBV2	None	TRBJ2-2	TRBC2	TRUE	TRUE	CASRADSYTGELFF	TGTGCCAGCAGGGCGGACAGCTACACCGGGGAGCTGTTTTTT	75931	5	1	0.255754
CCTACACGTACGACCC-1	TRUE	CCTACACGTACGACCC-1_contig_1	TRUE	546	TRB	TRBV11-2	None	TRBJ2-7	TRBC2	TRUE	TRUE	CASSLFTSGIRTYEQYF	TGTGCCAGCAGCTTATTTACTAGCGGGATACGAACCTACGAGCAGTACTTC	70922	5	1	0.255754
CCTAGCTGTCCGAAGA-1	TRUE	CCTAGCTGTCCGAAGA-1_contig_1	TRUE	486	TRB	TRBV5-1	None	TRBJ1-4	TRBC1	TRUE	TRUE	CASSLAEGRSEEKLFF	TGCGCCAGCAGCTTGGCCGAGGGGCGATCGGAGGAAAAACTGTTTTTT	75873	10	1	0.255754
CCTCTGAAGAGCCTAG-1	TRUE	CCTCTGAAGAGCCTAG-1_contig_1	TRUE	654	TRB	TRBV19	None	TRBJ2-1	TRBC2	TRUE	TRUE	CASNGRGEDEQFF	TGTGCCAGTAATGGCCGGGGAGAGGATGAGCAGTTCTTC	72041	12	1	0.255754
CCTTCGATCTCTGCTG-1	TRUE	CCTTCGATCTCTGCTG-1_contig_1	TRUE	527	TRB	TRBV20-1	None	TRBJ1-5	TRBC1	TRUE	TRUE	CSARARGKPSNQPQHF	TGCAGTGCTAGAGCTCGGGGGAAACCGTCCAATCAGCCCCAGCATTTT	42210	4	1	0.255754
CCTTTCTAGCGATAGC-1	TRUE	CCTTTCTAGCGATAGC-1_contig_1	TRUE	490	TRB	TRBV5-1	None	TRBJ2-2	TRBC2	TRUE	TRUE	CASSLDSGGAGGELFF	TGCGCCAGCAGCTTGGATAGCGGGGGGGCCGGCGGGGAGCTGTTTTTT	19023	5	1	0.255754
CGAACATAGGTAGCCA-1	TRUE	CGAACATAGGTAGCCA-1_contig_1	TRUE	539	TRB	TRBV18	None	TRBJ1-2	TRBC1	TRUE	TRUE	CASSPQGQPNRYGYTF	TGTGCCAGCTCACCTCAGGGACAGCCTAACCGCTATGGCTACACCTTC	53451	4	1	0.255754
CGAACATAGTTAGCGG-1	TRUE	CGAACATAGTTAGCGG-1_contig_1	TRUE	486	TRB	TRBV6-6	None	TRBJ1-2	TRBC1	TRUE	TRUE	CASREVDGYTF	TGTGCCAGCAGGGAGGTCGATGGCTACACCTTC	49819	7	1	0.255754
CGAACATTCCCGGATG-1	TRUE	CGAACATTCCCGGATG-1_contig_1	TRUE	495	TRB	TRBV20-1	None	TRBJ1-1	TRBC1	TRUE	TRUE	CSAAFRTVTEAFF	TGCAGTGCGGCCTTCAGGACAGTCACTGAAGCTTTCTTT	71815	8	1	0.255754
CGAGAAGAGACTAAGT-1	TRUE	CGAGAAGAGACTAAGT-1_contig_1	TRUE	504	TRB	TRBV6-5	None	TRBJ2-7	TRBC2	TRUE	TRUE	CASRSTPSGSYEQYF	TGTGCCAGCAGGTCGACCCCTAGCGGGAGTTACGAGCAGTACTTC	65622	5	1	0.255754
CGAGAAGAGATGGGTC-1	TRUE	CGAGAAGAGATGGGTC-1_contig_1	TRUE	478	TRB	TRBV5-1	None	TRBJ1-2	TRBC1	TRUE	TRUE	CASSLLRQGDGYTF	TGCGCCAGCAGCTTGCTCCGACAGGGTGACGGCTACACCTTC	47910	3	1	0.255754
CGATCGGTCATAAAGG-1	TRUE	CGATCGGTCATAAAGG-1_contig_1	TRUE	510	TRB	TRBV2	None	TRBJ2-6	TRBC2	TRUE	TRUE	CAGAGANVLTF	TGTGCCGGAGCGGGGGCCAACGTCCTGACTTTC	72683	5	1	0.255754
CGATCGGTCCCACTTG-1	TRUE	CGATCGGTCCCACTTG-1_contig_1	TRUE	638	TRB	TRBV19	None	TRBJ1-5	TRBC1	TRUE	TRUE	CASSLTGRGYNQPQHF	TGTGCCAGTAGTCTGACAGGGCGGGGTTACAATCAGCCCCAGCATTTT	75629	11	1	0.255754
CGATTGAGTACTTCTT-1	TRUE	CGATTGAGTACTTCTT-1_contig_1	TRUE	555	TRB	TRBV30	None	TRBJ1-1	TRBC1	TRUE	TRUE	CAWRGIGGGTEAFF	TGTGCCTGGAGAGGGATAGGGGGTGGCACTGAAGCTTTCTTT	72153	6	1	0.255754
CGCTGGAGTTTAGCTG-1	TRUE	CGCTGGAGTTTAGCTG-1_contig_1	TRUE	473	TRB	TRBV2	None	TRBJ1-1	TRBC1	TRUE	TRUE	CASRERGGNTEAFF	TGTGCCAGCAGGGAACGTGGGGGAAACACTGAAGCTTTCTTT	34561	4	1	0.255754
CGGAGTCGTCGCGTGT-1	TRUE	CGGAGTCGTCGCGTGT-1_contig_1	TRUE	501	TRB	TRBV27	None	TRBJ1-1	TRBC1	TRUE	TRUE	CASSLFGFGQMNTEAFF	TGTGCCAGCAGTTTATTCGGATTTGGACAGATGAACACTGAAGCTTTCTTT	23331	7	1	0.255754
CGTCAGGTCCGAATGT-1	TRUE	CGTCAGGTCCGAATGT-1_contig_1	TRUE	504	TRB	TRBV12-3	None	TRBJ2-3	TRBC2	TRUE	TRUE	CASSPSHSTDTQYF	TGTGCCAGCAGCCCCAGCCATAGCACAGATACGCAGTATTTT	75870	17	1	0.255754
CGTCTACAGCACCGTC-1	TRUE	CGTCTACAGCACCGTC-1_contig_1	TRUE	501	TRB	TRBV12-3	None	TRBJ2-2	TRBC2	TRUE	TRUE	CASSFLATGELFF	TGTGCCAGCAGTTTTCTTGCCACCGGGGAGCTGTTTTTT	76326	16	1	0.255754
CGTTGGGAGAATCTCC-1	TRUE	CGTTGGGAGAATCTCC-1_contig_1	TRUE	636	TRB	TRBV5-4	None	TRBJ2-7	TRBC2	TRUE	TRUE	CASSFGSSGGNYEQYF	TGTGCCAGCAGCTTTGGTTCCAGCGGGGGGAACTACGAGCAGTACTTC	73991	9	1	0.255754
CTACACCTCAGAGGTG-1	TRUE	CTACACCTCAGAGGTG-1_contig_1	TRUE	468	TRB	TRBV29-1	None	TRBJ2-3	TRBC2	TRUE	TRUE	CSVEGGTDTQYF	TGCAGCGTTGAAGGGGGCACAGATACGCAGTATTTT	72744	7	1	0.255754
CTACACCTCTGCGTAA-1	TRUE	CTACACCTCTGCGTAA-1_contig_1	TRUE	486	TRB	TRBV27	None	TRBJ2-5	TRBC2	TRUE	TRUE	CASMNERKTQYF	TGTGCCAGCATGAATGAGAGGAAGACCCAGTACTTC	37317	4	1	0.255754
CTACCCAAGTGCTGCC-1	TRUE	CTACCCAAGTGCTGCC-1_contig_1	TRUE	475	TRB	TRBV29-1	None	TRBJ2-7	TRBC2	TRUE	TRUE	CSVEDREYEQYF	TGCAGCGTTGAAGACCGAGAATACGAGCAGTACTTC	46703	4	1	0.255754
CTCCTAGAGTGGGATC-1	TRUE	CTCCTAGAGTGGGATC-1_contig_1	TRUE	641	TRB	TRBV19	None	TRBJ2-2	TRBC2	TRUE	TRUE	CASTPGGLAANTGELFF	TGTGCCAGTACCCCCGGAGGACTAGCGGCGAACACCGGGGAGCTGTTTTTT	55467	6	1	0.255754
CTCGAGGCAGCGTTCG-1	TRUE	CTCGAGGCAGCGTTCG-1_contig_1	TRUE	460	TRB	TRBV2	None	TRBJ1-1	TRBC1	TRUE	TRUE	CASSQDVAFF	TGTGCCAGCAGTCAGGACGTGGCTTTCTTT	25570	5	1	0.255754
CTCGTACCAGGGAGAG-1	TRUE	CTCGTACCAGGGAGAG-1_contig_1	TRUE	486	TRB	TRBV6-6	None	TRBJ1-2	TRBC1	TRUE	TRUE	CAFRTVDGYTF	TGTGCCTTCCGGACTGTGGATGGCTACACCTTC	57482	5	1	0.255754
CTCGTACTCAATAAGG-1	TRUE	CTCGTACTCAATAAGG-1_contig_1	TRUE	635	TRB	TRBV19	None	TRBJ1-5	TRBC1	TRUE	TRUE	CATKWQGGSNQPQHF	TGTGCCACCAAATGGCAGGGGGGAAGCAATCAGCCCCAGCATTTT	59780	6	1	0.255754
CTCTAATGTCTGCGGT-1	TRUE	CTCTAATGTCTGCGGT-1_contig_1	TRUE	496	TRB	TRBV7-2	None	TRBJ1-1	TRBC1	TRUE	TRUE	CASSLAVRTEAFF	TGTGCCAGCAGCTTAGCGGTAAGGACTGAAGCTTTCTTT	46479	8	1	0.255754
CTCTGGTAGGGTTCCC-1	TRUE	CTCTGGTAGGGTTCCC-1_contig_1	TRUE	499	TRB	TRBV3-1	None	TRBJ2-3	TRBC2	TRUE	TRUE	CASSRAVSGTDTQYF	TGTGCCAGCAGCCGGGCAGTATCGGGCACAGATACGCAGTATTTT	74127	8	1	0.255754
CTGAAGTAGCTAACAA-1	TRUE	CTGAAGTAGCTAACAA-1_contig_1	TRUE	492	TRB	TRBV6-6	None	TRBJ2-7	TRBC2	TRUE	TRUE	CAIRTGPAYEQYF	TGTGCCATCCGGACAGGGCCTGCCTACGAGCAGTACTTC	73766	7	1	0.255754
CTGCGGAGTAATCGTC-1	TRUE	CTGCGGAGTAATCGTC-1_contig_1	TRUE	481	TRB	TRBV4-1	None	TRBJ2-3	TRBC2	TRUE	TRUE	CASSQVLGKTDTQYF	TGCGCCAGCAGCCAAGTTTTGGGGAAGACAGATACGCAGTATTTT	76542	14	1	0.255754
CTTCTCTTCACATACG-1	TRUE	CTTCTCTTCACATACG-1_contig_1	TRUE	518	TRB	TRBV20-1	None	TRBJ2-1	TRBC2	TRUE	TRUE	CSFFVTAYNEQFF	TGCAGTTTCTTTGTAACAGCTTACAATGAGCAGTTCTTC	73619	23	1	0.255754
CTTGGCTAGAAGGTGA-1	TRUE	CTTGGCTAGAAGGTGA-1_contig_1	TRUE	505	TRB	TRBV18	None	TRBJ2-7	TRBC2	TRUE	TRUE	CASSPLPGPGDYEQYF	TGTGCCAGCTCACCATTGCCGGGTCCTGGGGACTACGAGCAGTACTTC	38619	3	1	0.255754
GAATGAACATATGAGA-1	TRUE	GAATGAACATATGAGA-1_contig_1	TRUE	498	TRB	TRBV6-6	None	TRBJ2-7	TRBC2	TRUE	TRUE	CASSSVDRGFYEQYF	TGTGCCAGCAGTTCCGTGGACAGGGGGTTCTACGAGCAGTACTTC	60813	5	1	0.255754
GACACGCAGCCGATTT-1	TRUE	GACACGCAGCCGATTT-1_contig_1	TRUE	534	TRB	TRBV13	None	TRBJ2-2	TRBC2	TRUE	TRUE	CASRFAGMSVAGELFF	TGTGCCAGCAGATTCGCAGGGATGTCGGTCGCCGGGGAGCTGTTTTTT	74706	8	1	0.255754
GACAGAGCAGACGCAA-1	TRUE	GACAGAGCAGACGCAA-1_contig_1	TRUE	486	TRB	TRBV6-6	None	TRBJ1-2	TRBC1	TRUE	TRUE	CASRTSDGYTF	TGTGCCAGCAGAACATCGGATGGCTACACCTTC	69938	7	1	0.255754
GACCAATCACGTTGGC-1	TRUE	GACCAATCACGTTGGC-1_contig_1	TRUE	471	TRB	TRBV29-1	None	TRBJ2-1	TRBC2	TRUE	TRUE	CSVYWSSYNEQFF	TGCAGCGTTTACTGGAGCTCCTACAATGAGCAGTTCTTC	76419	5	1	0.255754
GACGGCTCAACTTGAC-1	TRUE	GACGGCTCAACTTGAC-1_contig_1	TRUE	505	TRB	TRBV7-2	None	TRBJ1-2	TRBC1	TRUE	TRUE	CASSLFASQSNYGYTF	TGTGCCAGCAGCTTATTCGCGTCACAGTCTAACTATGGCTACACCTTC	72477	5	1	0.255754
GACGTGCGTCTCACCT-1	TRUE	GACGTGCGTCTCACCT-1_contig_1	TRUE	472	TRB	TRBV2	None	TRBJ1-2	TRBC1	TRUE	TRUE	CASQTRGGNGYTF	TGTGCCAGCCAAACACGAGGGGGGAATGGCTACACCTTC	65083	7	1	0.255754
GAGCAGAAGGCTCAGA-1	TRUE	GAGCAGAAGGCTCAGA-1_contig_1	TRUE	489	TRB	TRBV6-6	None	TRBJ2-7	TRBC2	TRUE	TRUE	CASLGSSYEQYF	TGTGCCAGCCTCGGGAGCTCCTACGAGCAGTACTTC	69608	8	1	0.255754
GAGTCCGTCATACGGT-1	TRUE	GAGTCCGTCATACGGT-1_contig_1	TRUE	521	TRB	TRBV20-1	None	TRBJ2-5	TRBC2	TRUE	TRUE	CSARGTSGQETQYF	TGCAGTGCTAGAGGGACTAGCGGGCAAGAGACCCAGTACTTC	61516	7	1	0.255754
GATCTAGCACGGTAGA-1	TRUE	GATCTAGCACGGTAGA-1_contig_1	TRUE	519	TRB	TRBV6-4	None	TRBJ2-6	TRBC2	TRUE	TRUE	CASSDSGGAGANVLTF	TGTGCCAGCAGTGACTCGGGGGGCGCTGGGGCCAACGTCCTGACTTTC	37060	5	1	0.255754
GATGAAAAGCTGCAAG-1	TRUE	GATGAAAAGCTGCAAG-1_contig_1	TRUE	491	TRB	TRBV24-1	None	TRBJ2-3	TRBC2	TRUE	TRUE	CATSDLRETPPDTQYF	TGTGCCACCAGTGATTTGCGGGAGACCCCCCCAGATACGCAGTATTTT	70442	4	1	0.255754
GATGAGGTCATTGCGA-1	TRUE	GATGAGGTCATTGCGA-1_contig_1	TRUE	524	TRB	TRBV20-1	None	TRBJ1-2	TRBC1	TRUE	TRUE	CSAHPPRNRRFGYTF	TGCAGTGCTCACCCCCCGAGAAATCGGCGATTTGGCTACACCTTC	54254	5	1	0.255754
GCAGCCATCCCTAATT-1	TRUE	GCAGCCATCCCTAATT-1_contig_1	TRUE	462	TRB	TRBV9	None	TRBJ2-7	TRBC2	TRUE	TRUE	CASSTGTDYEQYF	TGTGCCAGCAGCACCGGGACAGATTACGAGCAGTACTTC	59701	3	1	0.255754
GCAGTTAGTTCGTCTC-1	TRUE	GCAGTTAGTTCGTCTC-1_contig_1	TRUE	504	TRB	TRBV6-2	None	TRBJ2-1	TRBC2	TRUE	TRUE	CASSYRTASYNEQFF	TGTGCCAGCAGTTACCGGACTGCTTCCTACAATGAGCAGTTCTTC	69572	5	1	0.255754
GCATGTAAGCGATCCC-1	TRUE	GCATGTAAGCGATCCC-1_contig_1	TRUE	499	TRB	TRBV7-2	None	TRBJ2-3	TRBC2	TRUE	TRUE	CASSSTGPRDTQYF	TGTGCCAGCAGCTCAACTGGACCCCGAGATACGCAGTATTTT	76885	12	1	0.255754
GCCTCTATCCTATTCA-1	TRUE	GCCTCTATCCTATTCA-1_contig_1	TRUE	493	TRB	TRBV3-1	None	TRBJ2-3	TRBC2	TRUE	TRUE	CASTSRGGDTQYF	TGTGCCAGCACTAGCCGAGGGGGAGATACGCAGTATTTT	35999	7	1	0.255754
GCGAGAAGTGAGCGAT-1	TRUE	GCGAGAAGTGAGCGAT-1_contig_1	TRUE	487	TRB	TRBV9	None	TRBJ2-2	TRBC2	TRUE	TRUE	CASSGLADTGELFF	TGTGCCAGCAGTGGTCTAGCGGACACCGGGGAGCTGTTTTTT	74398	5	1	0.255754
GCTGCGAAGCACCGCT-1	TRUE	GCTGCGAAGCACCGCT-1_contig_1	TRUE	490	TRB	TRBV3-1	None	TRBJ2-1	TRBC2	TRUE	TRUE	CASSPLNNEQFF	TGTGCCAGCAGCCCCCTCAACAATGAGCAGTTCTTC	63713	9	1	0.255754
GGAACTTAGACGCACA-1	TRUE	GGAACTTAGACGCACA-1_contig_1	TRUE	483	TRB	TRBV11-2	None	TRBJ2-5	TRBC2	TRUE	TRUE	CASSPRRTEAQETQYF	TGTGCCAGCAGCCCGCGGCGGACAGAAGCCCAAGAGACCCAGTACTTC	45537	12	1	0.255754
AAACCTGCAATAGAGT-1	TRUE	AAACCTGCAATAGAGT-1_contig_1	TRUE	496	TRB	TRBV3-1	None	TRBJ2-3	TRBC2	TRUE	TRUE	CASSQDPRDDTQYF	TGTGCCAGCAGCCAAGATCCCCGTGACGATACGCAGTATTTT	18698	2	1	0.255754
GGAACTTCACCGATAT-1	TRUE	GGAACTTCACCGATAT-1_contig_1	TRUE	501	TRB	TRBV27	None	TRBJ2-7	TRBC2	TRUE	TRUE	CASSFLGTSGSQLEQYF	TGTGCCAGCAGTTTTCTAGGGACTAGCGGGAGTCAGCTCGAGCAGTACTTC	39717	3	1	0.255754
GGAACTTTCCTTCAAT-1	TRUE	GGAACTTTCCTTCAAT-1_contig_1	TRUE	486	TRB	TRBV6-6	None	TRBJ1-2	TRBC1	TRUE	TRUE	CAIRTLNGYTF	TGTGCCATAAGGACCCTAAATGGCTACACCTTC	31380	3	1	0.255754
GGACAAGAGCGATATA-1	TRUE	GGACAAGAGCGATATA-1_contig_1	TRUE	518	TRB	TRBV6-2	None	TRBJ2-6	TRBC2	TRUE	TRUE	CASSYIGPAGGSGANVLTF	TGTGCCAGCAGTTACATCGGTCCAGCGGGGGGCTCTGGGGCCAACGTCCTGACTTTC	75819	8	1	0.255754
GGACAAGAGCGTCTAT-1	TRUE	GGACAAGAGCGTCTAT-1_contig_1	TRUE	528	TRB	TRBV13	None	TRBJ2-7	TRBC2	TRUE	TRUE	CASSLGSGRGHEQYF	TGTGCCAGCAGCTTAGGTAGCGGGAGAGGCCACGAGCAGTACTTC	47585	5	1	0.255754
GGACAGACATACTACG-1	TRUE	GGACAGACATACTACG-1_contig_1	TRUE	521	TRB	TRBV20-1	None	TRBJ2-7	TRBC2	TRUE	TRUE	CSARQGAFDYEQYF	TGCAGTGCAAGACAGGGGGCATTCGACTACGAGCAGTACTTC	74546	10	1	0.255754
GGAGCAACATTTGCCC-1	TRUE	GGAGCAACATTTGCCC-1_contig_1	TRUE	499	TRB	TRBV7-2	None	TRBJ2-5	TRBC2	TRUE	TRUE	CASSLEGLGAGWFF	TGTGCCAGCAGCTTAGAAGGGTTAGGCGCGGGGTGGTTCTTC	75812	20	1	0.255754
AAACCTGGTTTACTCT-1	TRUE	AAACCTGGTTTACTCT-1_contig_1	TRUE	502	TRB	TRBV7-3	None	TRBJ2-1	TRBC2	TRUE	TRUE	CASSLTSGYNEQFF	TGTGCCAGCAGCTTAACTAGCGGTTACAATGAGCAGTTCTTC	68047	7	1	0.255754
GGCCGATAGGATGGTC-1	TRUE	GGCCGATAGGATGGTC-1_contig_1	TRUE	539	TRB	TRBV7-8	None	TRBJ1-5	TRBC1	TRUE	TRUE	CASSLATTGTESNQPQHF	TGTGCCAGCAGCTTAGCCACCACCGGGACAGAAAGCAATCAGCCCCAGCATTTT	67240	6	1	0.255754
GGCGACTGTCGAGATG-1	TRUE	GGCGACTGTCGAGATG-1_contig_1	TRUE	475	TRB	TRBV2	None	TRBJ1-5	TRBC1	TRUE	TRUE	CASTRGTDNQPQHF	TGTGCCAGCACAAGAGGGACAGACAATCAGCCCCAGCATTTT	20185	2	1	0.255754
GGCGTGTGTAAACGCG-1	TRUE	GGCGTGTGTAAACGCG-1_contig_1	TRUE	486	TRB	TRBV6-6	None	TRBJ2-2	TRBC2	TRUE	TRUE	CALGGLGELFF	TGTGCCCTAGGGGGGCTCGGGGAGCTGTTTTTT	57818	3	1	0.255754
GGCGTGTTCAGGCGAA-1	TRUE	GGCGTGTTCAGGCGAA-1_contig_1	TRUE	508	TRB	TRBV7-3	None	TRBJ2-3	TRBC2	TRUE	TRUE	CASSPDRGGSTDTQYF	TGTGCCAGCAGCCCCGATCGGGGGGGGAGCACAGATACGCAGTATTTT	73414	7	1	0.255754
GGCTCGACAATACGCT-1	TRUE	GGCTCGACAATACGCT-1_contig_1	TRUE	473	TRB	TRBV28	None	TRBJ1-3	TRBC1	TRUE	TRUE	CASSLPNTGSGNTIYF	TGTGCCAGCAGTTTACCCAACACAGGCTCTGGAAACACCATATATTTT	39963	7	1	0.255754
GGGAGATTCCGTTGCT-1	TRUE	GGGAGATTCCGTTGCT-1_contig_1	TRUE	636	TRB	TRBV19	None	TRBJ1-1	TRBC1	TRUE	TRUE	CASVRSTEAFF	TGTGCCAGTGTCAGGTCCACTGAAGCTTTCTTT	50026	9	1	0.255754
GGGTCTGTCAACACAC-1	TRUE	GGGTCTGTCAACACAC-1_contig_1	TRUE	468	TRB	TRBV7-2	None	TRBJ2-5	TRBC2	TRUE	TRUE	CASSWGLRETQYF	TGTGCCAGCAGCTGGGGCTTAAGGGAGACCCAGTACTTC	68746	7	1	0.255754
GGGTTGCAGTACGACG-1	TRUE	GGGTTGCAGTACGACG-1_contig_1	TRUE	481	TRB	TRBV4-1	None	TRBJ1-2	TRBC1	TRUE	TRUE	CASSQDPGSNYGYTF	TGCGCCAGCAGCCAAGATCCAGGTTCTAACTATGGCTACACCTTC	73286	8	1	0.255754
GTAACGTGTACTTGAC-1	TRUE	GTAACGTGTACTTGAC-1_contig_1	TRUE	498	TRB	TRBV6-6	None	TRBJ2-6	TRBC2	TRUE	TRUE	CAILTATTGANVLTF	TGTGCCATCCTGACGGCTACCACTGGGGCCAACGTCCTGACTTTC	60517	4	1	0.255754
GTACTTTTCCGCGGTA-1	TRUE	GTACTTTTCCGCGGTA-1_contig_1	TRUE	472	TRB	TRBV28	None	TRBJ1-1	TRBC1	TRUE	TRUE	CASSSETGLDTEAFF	TGTGCCAGCAGTTCAGAGACAGGGCTGGACACTGAAGCTTTCTTT	58284	10	1	0.255754
GTATCTTCAGACAGGT-1	TRUE	GTATCTTCAGACAGGT-1_contig_1	TRUE	495	TRB	TRBV25-1	None	TRBJ2-7	TRBC2	TRUE	TRUE	CASSESYGTGTLYEQYF	TGTGCCAGCAGTGAATCTTACGGGACAGGGACCCTCTACGAGCAGTACTTC	50533	4	1	0.255754
AAAGATGTCACTCCTG-1	TRUE	AAAGATGTCACTCCTG-1_contig_1	TRUE	475	TRB	TRBV2	None	TRBJ1-5	TRBC1	TRUE	TRUE	CASSATASNQPQHF	TGTGCCAGCAGTGCGACAGCTTCCAATCAGCCCCAGCATTTT	56935	7	1	0.255754
GTATCTTTCTTACCTA-1	TRUE	GTATCTTTCTTACCTA-1_contig_1	TRUE	521	TRB	TRBV20-1	None	TRBJ2-7	TRBC2	TRUE	TRUE	CSARVRTDSYEQYF	TGCAGTGCTAGAGTCCGGACGGACTCCTACGAGCAGTACTTC	39348	2	1	0.255754
GTCAAGTAGACCACGA-1	TRUE	GTCAAGTAGACCACGA-1_contig_1	TRUE	511	TRB	TRBV7-2	None	TRBJ2-1	TRBC2	TRUE	TRUE	CASSSGTSGDRSYNEQFF	TGTGCCAGCAGCTCGGGGACTAGCGGAGACCGCTCCTACAATGAGCAGTTCTTC	75417	17	1	0.255754
GTGCATACATTTCAGG-1	TRUE	GTGCATACATTTCAGG-1_contig_1	TRUE	489	TRB	TRBV6-6	None	TRBJ1-2	TRBC1	TRUE	TRUE	CAILKYNYGYTF	TGTGCCATCCTGAAGTATAACTATGGCTACACCTTC	73258	8	1	0.255754
GTGCGGTTCTAACGGT-1	TRUE	GTGCGGTTCTAACGGT-1_contig_1	TRUE	504	TRB	TRBV12-3	None	TRBJ1-6	TRBC1	TRUE	TRUE	CASAFGTTNSPLHF	TGTGCCAGCGCCTTTGGAACGACAAATTCACCCCTCCACTTT	69777	13	1	0.255754
GTGTGCGTCGTATCAG-1	TRUE	GTGTGCGTCGTATCAG-1_contig_1	TRUE	552	TRB	TRBV30	None	TRBJ2-1	TRBC2	TRUE	TRUE	CAWRRGLGNEQFF	TGTGCCTGGAGACGCGGGCTCGGGAATGAGCAGTTCTTC	76913	7	1	0.255754
GTGTTAGAGAGTACAT-1	TRUE	GTGTTAGAGAGTACAT-1_contig_1	TRUE	552	TRB	TRBV4-1	None	TRBJ2-1	TRBC2	TRUE	TRUE	CASSQDPSGGSYNEQFF	TGCGCCAGCAGCCAAGATCCTTCCGGGGGTTCCTACAATGAGCAGTTCTTC	45310	4	1	0.255754
TAAGCGTGTCTCAACA-1	TRUE	TAAGCGTGTCTCAACA-1_contig_1	TRUE	526	TRB	TRBV15	None	TRBJ2-5	TRBC2	TRUE	TRUE	CATSRDGGQETQYF	TGTGCCACCAGCAGAGACGGGGGACAAGAGACCCAGTACTTC	59856	4	1	0.255754
TACAGTGGTAAGTGTA-1	TRUE	TACAGTGGTAAGTGTA-1_contig_1	TRUE	499	TRB	TRBV3-1	None	TRBJ1-5	TRBC1	TRUE	TRUE	CASSQGTVSNQPQHF	TGTGCCAGCAGCCAAGGGACCGTTAGCAATCAGCCCCAGCATTTT	73867	14	1	0.255754
TACAGTGGTCAGAGGT-1	TRUE	TACAGTGGTCAGAGGT-1_contig_1	TRUE	506	TRB	TRBV6-1	None	TRBJ1-5	TRBC1	TRUE	TRUE	CASSEALVGQPQHF	TGTGCCAGCAGTGAAGCCTTGGTGGGTCAGCCCCAGCATTTT	53308	4	1	0.255754
TACCTATGTAATCGTC-1	TRUE	TACCTATGTAATCGTC-1_contig_1	TRUE	532	TRB	TRBV2	None	TRBJ2-3	TRBC2	TRUE	TRUE	CASSDGWLSSTDTQYF	TGTGCCAGCAGTGACGGTTGGCTATCCAGCACAGATACGCAGTATTTT	63940	7	1	0.255754
TACCTTAGTCGTGGCT-1	TRUE	TACCTTAGTCGTGGCT-1_contig_1	TRUE	505	TRB	TRBV3-1	None	TRBJ2-4	TRBC2	TRUE	TRUE	CASSQGPQLTFKNIQYF	TGTGCCAGCAGCCAAGGTCCACAGTTGACTTTTAAAAACATTCAGTACTTC	75946	7	1	0.255754
TACGGTAAGATTACCC-1	TRUE	TACGGTAAGATTACCC-1_contig_1	TRUE	527	TRB	TRBV18	None	TRBJ2-7	TRBC2	TRUE	TRUE	CASSPPGYEQYF	TGTGCCAGCTCACCACCGGGGTACGAGCAGTACTTC	71900	5	1	0.255754
TACGGTAGTGTTCGAT-1	TRUE	TACGGTAGTGTTCGAT-1_contig_1	TRUE	483	TRB	TRBV29-1	None	TRBJ2-5	TRBC2	TRUE	TRUE	CSVEGTLQGALRETQYF	TGCAGCGTTGAGGGCACTCTACAGGGGGCCCTCCGAGAGACCCAGTACTTC	70046	6	1	0.255754
TACTCATCATCGGACC-1	TRUE	TACTCATCATCGGACC-1_contig_1	TRUE	647	TRB	TRBV5-4	None	TRBJ1-1	TRBC1	TRUE	TRUE	CASKPRDNTEAFF	TGTGCCAGCAAACCCAGGGATAACACTGAAGCTTTCTTT	46309	8	1	0.255754
TACTTACAGTGTACGG-1	TRUE	TACTTACAGTGTACGG-1_contig_1	TRUE	501	TRB	TRBV6-6	None	TRBJ2-1	TRBC2	TRUE	TRUE	CALIPPPGTPNLGQFF	TGTGCCCTCATACCACCCCCCGGGACCCCTAATCTCGGGCAGTTCTTC	26690	3	1	0.255754
TAGACCAAGCAGATCG-1	TRUE	TAGACCAAGCAGATCG-1_contig_1	TRUE	496	TRB	TRBV3-1	None	TRBJ2-1	TRBC2	TRUE	TRUE	CASSQSAGGTRLVF	TGTGCCAGCAGCCAAAGTGCGGGGGGTACACGCTTGGTCTTC	74545	5	1	0.255754
AAAGTAGAGGCATTGG-1	TRUE	AAAGTAGAGGCATTGG-1_contig_1	TRUE	665	TRB	TRBV5-6	TRBD1	TRBJ2-1	TRBC2	TRUE	TRUE	CASSEGTGGELNEQFF	TGTGCCAGCAGCGAAGGGACAGGGGGCGAACTCAATGAGCAGTTCTTC	60387	4	1	0.255754
TATCTCACAGTCGATT-1	TRUE	TATCTCACAGTCGATT-1_contig_1	TRUE	513	TRB	TRBV5-1	None	TRBJ2-3	TRBC2	TRUE	TRUE	CASSLQMGRESDTQYF	TGCGCCAGCAGCTTGCAGATGGGGCGGGAGTCAGATACGCAGTATTTT	74742	12	1	0.255754
TCAACGATCTAACCGA-1	TRUE	TCAACGATCTAACCGA-1_contig_1	TRUE	473	TRB	TRBV15	None	TRBJ1-5	TRBC1	TRUE	TRUE	CATSRENQPQHF	TGTGCCACCAGCAGAGAGAATCAGCCCCAGCATTTT	27802	3	1	0.255754
TCAATCTTCTTTACGT-1	TRUE	TCAATCTTCTTTACGT-1_contig_1	TRUE	495	TRB	TRBV20-1	None	TRBJ1-1	TRBC1	TRUE	TRUE	CSARGDSEIEAFF	TGCAGTGCTAGGGGGGACAGCGAAATTGAAGCTTTCTTT	48210	5	1	0.255754
TCACAAGTCAGTTTGG-1	TRUE	TCACAAGTCAGTTTGG-1_contig_1	TRUE	507	TRB	TRBV12-3	None	TRBJ2-1	TRBC2	TRUE	TRUE	CASSFGGGRNNEQFF	TGTGCCAGCAGTTTTGGCGGGGGCCGGAACAATGAGCAGTTCTTC	75649	15	1	0.255754
TCACGAAGTCGTCTTC-1	TRUE	TCACGAAGTCGTCTTC-1_contig_1	TRUE	467	TRB	TRBV20-1	None	TRBJ2-7	TRBC2	TRUE	TRUE	CSGKRGGYEQYF	TGCAGTGGGAAAAGAGGGGGCTACGAGCAGTACTTC	76805	13	1	0.255754
TCACGAATCTCTAAGG-1	TRUE	TCACGAATCTCTAAGG-1_contig_1	TRUE	507	TRB	TRBV7-8	None	TRBJ1-5	TRBC1	TRUE	TRUE	CASSLAGNSNQPQHF	TGTGCCAGCAGCTTAGCGGGGAATTCCAATCAGCCCCAGCATTTT	24377	2	1	0.255754
TCAGCAACATACTCTT-1	TRUE	TCAGCAACATACTCTT-1_contig_1	TRUE	465	TRB	TRBV9	None	TRBJ1-2	TRBC1	TRUE	TRUE	CASSTGQTYEGYTF	TGTGCCAGCAGCACGGGACAGACCTATGAGGGCTACACCTTC	31825	4	1	0.255754
AACCATGGTATTAGCC-1	TRUE	AACCATGGTATTAGCC-1_contig_1	TRUE	498	TRB	TRBV6-6	None	TRBJ2-3	TRBC2	TRUE	TRUE	CASSYVVRGDHTQYF	TGTGCCAGCAGTTATGTGGTACGGGGGGATCATACGCAGTATTTT	74015	10	1	0.255754
TCAGCAACATCGATTG-1	TRUE	TCAGCAACATCGATTG-1_contig_1	TRUE	508	TRB	TRBV7-9	None	TRBJ2-1	TRBC2	TRUE	TRUE	CASSSPSADEQFF	TGTGCCAGCAGCTCCCCTAGCGCGGACGAGCAGTTCTTC	75115	5	1	0.255754
TCCCGATAGGCCCTCA-1	TRUE	TCCCGATAGGCCCTCA-1_contig_1	TRUE	507	TRB	TRBV7-9	None	TRBJ1-2	TRBC1	TRUE	TRUE	CASSLREGNYGYTF	TGTGCCAGCAGCTTAAGGGAGGGCAACTATGGCTACACCTTC	74711	10	1	0.255754
TCGCGAGGTCCAACTA-1	TRUE	TCGCGAGGTCCAACTA-1_contig_1	TRUE	533	TRB	TRBV18	None	TRBJ1-2	TRBC1	TRUE	TRUE	CASSPAARKGGYTF	TGTGCCAGCTCACCCGCCGCGAGGAAGGGTGGCTACACCTTC	75076	7	1	0.255754
TGAAAGAGTAACGCGA-1	TRUE	TGAAAGAGTAACGCGA-1_contig_1	TRUE	558	TRB	TRBV30	None	TRBJ2-3	TRBC2	TRUE	TRUE	CAWSSAGGLADTQYF	TGTGCCTGGAGTTCAGCAGGGGGCCTAGCAGATACGCAGTATTTT	63050	11	1	0.255754
TGACGGCAGTGAAGTT-1	TRUE	TGACGGCAGTGAAGTT-1_contig_1	TRUE	660	TRB	TRBV19	None	TRBJ2-7	TRBC2	TRUE	TRUE	CASRKELAGVYEQYF	TGTGCCAGTAGGAAAGAACTAGCGGGAGTCTACGAGCAGTACTTC	64570	6	1	0.255754
TGACTAGTCACCATAG-1	TRUE	TGACTAGTCACCATAG-1_contig_1	TRUE	480	TRB	TRBV25-1	None	TRBJ2-5	TRBC2	TRUE	TRUE	CASTSAGWTQYF	TGTGCCAGCACGTCGGCAGGGTGGACCCAGTACTTC	71611	7	1	0.255754
TGACTTTCACCTATCC-1	TRUE	TGACTTTCACCTATCC-1_contig_1	TRUE	507	TRB	TRBV12-3	None	TRBJ1-6	TRBC1	TRUE	TRUE	CASSVGTAYNSPLHF	TGTGCCAGCAGCGTTGGGACAGCCTATAATTCACCCCTCCACTTT	31153	6	1	0.255754
TGACTTTTCCGAATGT-1	TRUE	TGACTTTTCCGAATGT-1_contig_1	TRUE	480	TRB	TRBV5-1	None	TRBJ2-3	TRBC2	TRUE	TRUE	CASSTGLITDTQYF	TGCGCCAGCAGCACCGGACTAATCACAGATACGCAGTATTTT	67267	10	1	0.255754
TGAGGGAGTGTCGCTG-1	TRUE	TGAGGGAGTGTCGCTG-1_contig_1	TRUE	483	TRB	TRBV5-1	None	TRBJ1-1	TRBC1	TRUE	TRUE	CASSHFGTGDTEAFF	TGCGCCAGCAGCCATTTTGGGACAGGGGACACTGAAGCTTTCTTT	70437	10	1	0.255754
TGCACCTAGCATGGCA-1	TRUE	TGCACCTAGCATGGCA-1_contig_1	TRUE	505	TRB	TRBV7-3	None	TRBJ2-1	TRBC2	TRUE	TRUE	CASSLGTGLDNEQFF	TGTGCCAGCAGCTTAGGTACGGGGCTAGACAATGAGCAGTTCTTC	74551	9	1	0.255754
TGCACCTTCGTACCGG-1	TRUE	TGCACCTTCGTACCGG-1_contig_1	TRUE	505	TRB	TRBV12-4	None	TRBJ2-2	TRBC2	TRUE	TRUE	CASSPGGGELFF	TGTGCCAGCAGTCCGGGAGGTGGGGAGCTGTTTTTT	74842	17	1	0.255754
TGCCAAACAGGAATCG-1	TRUE	TGCCAAACAGGAATCG-1_contig_1	TRUE	542	TRB	TRBV7-9	None	TRBJ2-7	TRBC2	TRUE	TRUE	CASSLGTGGPLREQYF	TGTGCCAGCAGCCTCGGGACAGGGGGACCTCTGCGGGAGCAGTACTTC	73262	23	1	0.255754
TGCCCATAGCGTCAAG-1	TRUE	TGCCCATAGCGTCAAG-1_contig_1	TRUE	491	TRB	TRBV15	None	TRBJ1-2	TRBC1	TRUE	TRUE	CATSRENRDGYTF	TGTGCCACCAGCAGAGAAAACCGCGATGGCTACACCTTC	51488	7	1	0.255754
TGCGGGTGTATTAGCC-1	TRUE	TGCGGGTGTATTAGCC-1_contig_1	TRUE	521	TRB	TRBV6-5	None	TRBJ2-5	TRBC2	TRUE	TRUE	CASSYGGDGTQETQYF	TGTGCCAGCAGTTACGGGGGGGACGGGACCCAAGAGACCCAGTACTTC	51852	6	1	0.255754
TGCGTGGCACGGTTTA-1	TRUE	TGCGTGGCACGGTTTA-1_contig_1	TRUE	488	TRB	TRBV20-1	None	TRBJ1-2	TRBC1	TRUE	TRUE	CSARVFLDANYGYTF	TGCAGTGCTAGGGTGTTCTTGGATGCTAACTATGGCTACACCTTC	68349	11	1	0.255754
TGGACGCCAGTCACTA-1	TRUE	TGGACGCCAGTCACTA-1_contig_1	TRUE	495	TRB	TRBV27	None	TRBJ2-7	TRBC2	TRUE	TRUE	CASSFFGAGTYEQYF	TGTGCCAGCAGTTTTTTCGGCGCAGGGACCTACGAGCAGTACTTC	45179	3	1	0.255754
TGTGGTATCTCCCTGA-1	TRUE	TGTGGTATCTCCCTGA-1_contig_1	TRUE	500	TRB	TRBV11-3	None	TRBJ2-7	TRBC2	TRUE	TRUE	CASSRRDSHSYEQYF	TGTGCCAGCAGCCGGCGGGACTCCCACTCCTACGAGCAGTACTTC	74452	14	1	0.255754
TGTGTTTCAGGAATGC-1	TRUE	TGTGTTTCAGGAATGC-1_contig_1	TRUE	485	TRB	TRBV11-1	None	TRBJ2-1	TRBC2	TRUE	TRUE	CASSNSLAGSLYNEQFF	TGTGCCAGCAGCAACTCACTAGCGGGGTCCCTCTACAATGAGCAGTTCTTC	69712	10	1	0.255754
TGTTCCGAGCTAAACA-1	TRUE	TGTTCCGAGCTAAACA-1_contig_1	TRUE	511	TRB	TRBV7-3	None	TRBJ2-1	TRBC2	TRUE	TRUE	CASSPPLGTSGSIGQFF	TGTGCCAGCAGCCCCCCCCTCGGGACTAGCGGGAGCATTGGGCAGTTCTTC	69470	9	1	0.255754
TGTTCCGCAGCTCGCA-1	TRUE	TGTTCCGCAGCTCGCA-1_contig_1	TRUE	524	TRB	TRBV20-1	None	TRBJ1-1	TRBC1	TRUE	TRUE	CSAREEGAGYTEAFF	TGCAGTGCTAGAGAAGAGGGGGCCGGGTACACTGAAGCTTTCTTT	67162	9	1	0.255754
TTATGCTCAGACGCCT-1	TRUE	TTATGCTCAGACGCCT-1_contig_1	TRUE	650	TRB	TRBV5-4	None	TRBJ2-3	TRBC2	TRUE	TRUE	CASRRDRYTDTQYF	TGTGCCAGCAGGCGGGACAGATACACAGATACGCAGTATTTT	55585	4	1	0.255754
TTCTCAAAGTACGCGA-1	TRUE	TTCTCAAAGTACGCGA-1_contig_1	TRUE	498	TRB	TRBV20-1	None	TRBJ1-4	TRBC1	TRUE	TRUE	CSARDPGSPEKLFF	TGCAGTGCTAGAGATCCGGGTTCACCTGAAAAACTGTTTTTT	71096	5	1	0.255754
TTGAACGTCCTGCAGG-1	TRUE	TTGAACGTCCTGCAGG-1_contig_1	TRUE	492	TRB	TRBV20-1	None	TRBJ2-5	TRBC2	TRUE	TRUE	CSARLAGGQETQYF	TGCAGTGCTAGACTAGCGGGGGGGCAAGAGACCCAGTACTTC	74483	5	1	0.255754
TTGAACGTCTTCGGTC-1	TRUE	TTGAACGTCTTCGGTC-1_contig_1	TRUE	491	TRB	TRBV24-1	None	TRBJ2-1	TRBC2	TRUE	TRUE	CATSSHRGPLIWEQFF	TGTGCCACCAGTTCGCACAGGGGCCCCCTAATATGGGAGCAGTTCTTC	69995	15	1	0.255754
TTTACTGAGGTGGGTT-1	TRUE	TTTACTGAGGTGGGTT-1_contig_1	TRUE	499	TRB	TRBV7-2	None	TRBJ2-2	TRBC2	TRUE	TRUE	CASSLLADTGELFF	TGTGCCAGCAGCTTACTCGCGGACACCGGGGAGCTGTTTTTT	57582	3	1	0.255754
TTTATGCAGCAGCGTA-1	TRUE	TTTATGCAGCAGCGTA-1_contig_1	TRUE	507	TRB	TRBV12-3	None	TRBJ2-5	TRBC2	TRUE	TRUE	CASSWTARYQETQYF	TGTGCCAGCAGTTGGACGGCAAGGTACCAAGAGACCCAGTACTTC	11451	4	1	0.255754
TTTATGCCATCCTAGA-1	TRUE	TTTATGCCATCCTAGA-1_contig_1	TRUE	518	TRB	TRBV20-1	None	TRBJ2-7	TRBC2	TRUE	TRUE	CSARGDWDYEQYF	TGCAGTGCTAGGGGGGATTGGGACTACGAGCAGTACTTC	42499	4	1	0.255754
TTTGGTTGTAGGACAC-1	TRUE	TTTGGTTGTAGGACAC-1_contig_1	TRUE	499	TRB	TRBV3-1	None	TRBJ2-7	TRBC2	TRUE	TRUE	CASSQDLAVSYEQYF	TGTGCCAGCAGCCAAGATCTAGCGGTCTCCTACGAGCAGTACTTC	65427	8	1	0.255754
TTTGGTTGTGTTGAGG-1	TRUE	TTTGGTTGTGTTGAGG-1_contig_1	TRUE	505	TRB	TRBV12-4	None	TRBJ2-7	TRBC2	TRUE	TRUE	CASRRESYEQYF	TGTGCCAGCAGGAGGGAATCCTACGAGCAGTACTTC	69783	8	1	0.255754
TTTGTCAAGACACTAA-1	TRUE	TTTGTCAAGACACTAA-1_contig_1	TRUE	526	TRB	TRBV12-4	None	TRBJ1-5	TRBC1	TRUE	TRUE	CASSLAGQQAIYSNQPQHF	TGTGCCAGCAGTTTAGCGGGACAGCAAGCAATCTATAGCAATCAGCCCCAGCATTTT	74499	16	1	0.255754
AACTCAGGTGACCAAG-1	TRUE	AACTCAGGTGACCAAG-1_contig_1	TRUE	524	TRB	TRBV20-1	None	TRBJ2-7	TRBC2	TRUE	TRUE	CSATRTGGKVSEQYF	TGCAGTGCTACCAGGACAGGGGGTAAGGTTTCCGAGCAGTACTTC	70497	10	1	0.255754
AACTCCCTCATGCAAC-1	TRUE	AACTCCCTCATGCAAC-1_contig_1	TRUE	626	TRB	TRBV19	None	TRBJ1-2	TRBC1	TRUE	TRUE	CASSAGGHGYTF	TGTGCCAGTAGTGCTGGGGGACATGGCTACACCTTC	21551	3	1	0.255754
AACTGGTTCACAAACC-1	TRUE	AACTGGTTCACAAACC-1_contig_1	TRUE	474	TRB	TRBV29-1	None	TRBJ1-2	TRBC1	TRUE	TRUE	CSVPPGQGFIGYTF	TGCAGCGTTCCACCGGGACAGGGGTTTATCGGCTACACCTTC	67682	6	1	0.255754
AACTTTCGTCTTGCGG-1	TRUE	AACTTTCGTCTTGCGG-1_contig_1	TRUE	489	TRB	TRBV6-6	None	TRBJ2-2	TRBC2	TRUE	TRUE	CASRVTTGELFF	TGTGCCAGCAGGGTAACCACCGGGGAGCTGTTTTTT	76184	4	1	0.255754
ACAGCTAGTAAACGCG-1	TRUE	ACAGCTAGTAAACGCG-1_contig_1	TRUE	509	TRB	TRBV2	None	TRBJ1-3	TRBC1	TRUE	TRUE	CASSIPTGSSGNTIYF	TGTGCCAGCAGCATACCAACCGGGAGCTCTGGAAACACCATATATTTT	46910	5	1	0.255754
ACAGCTAGTATTAGCC-1	TRUE	ACAGCTAGTATTAGCC-1_contig_1	TRUE	502	TRB	TRBV7-2	None	TRBJ2-3	TRBC2	TRUE	TRUE	CASSFLGGDADTQYF	TGTGCCAGCAGCTTCCTGGGGGGTGACGCAGATACGCAGTATTTT	72888	12	1	0.255754
ACATCAGAGCCGGTAA-1	TRUE	ACATCAGAGCCGGTAA-1_contig_1	TRUE	517	TRB	TRBV12-4	None	TRBJ2-3	TRBC2	TRUE	TRUE	CASSRNRDSFTDTQYF	TGTGCCAGCAGTCGAAACCGGGACAGCTTCACAGATACGCAGTATTTT	65579	9	1	0.255754
ACATGGTAGGACAGAA-1	TRUE	ACATGGTAGGACAGAA-1_contig_1	TRUE	498	TRB	TRBV20-1	None	TRBJ1-5	TRBC1	TRUE	TRUE	CSAMRVLSNQPQHF	TGCAGTGCTATGAGGGTATTGAGCAATCAGCCCCAGCATTTT	65447	5	1	0.255754
ACATGGTAGGGCTTCC-1	TRUE	ACATGGTAGGGCTTCC-1_contig_1	TRUE	489	TRB	TRBV27	None	TRBJ2-7	TRBC2	TRUE	TRUE	CASTRPGSYEQYF	TGTGCCAGCACTCGTCCAGGCTCCTACGAGCAGTACTTC	34276	2	1	0.255754
ACGATACAGGGTGTGT-1	TRUE	ACGATACAGGGTGTGT-1_contig_1	TRUE	510	TRB	TRBV7-9	None	TRBJ2-5	TRBC2	TRUE	TRUE	CASSIMGATQETQYF	TGTGCCAGCAGCATCATGGGGGCTACTCAAGAGACCCAGTACTTC	76237	13	1	0.255754
ACGATACGTGTGCCTG-1	TRUE	ACGATACGTGTGCCTG-1_contig_1	TRUE	501	TRB	TRBV6-6	None	TRBJ2-7	TRBC2	TRUE	TRUE	CASSHQALASSYEQYF	TGTGCCAGCAGTCACCAGGCACTAGCGAGCTCCTACGAGCAGTACTTC	53694	4	1	0.255754
ACGATGTGTCACAAGG-1	TRUE	ACGATGTGTCACAAGG-1_contig_1	TRUE	472	TRB	TRBV28	None	TRBJ2-7	TRBC2	TRUE	TRUE	CASKAALAGSYEQYF	TGTGCCAGCAAGGCGGCACTAGCGGGCTCCTACGAGCAGTACTTC	73238	7	1	0.255754
ACGCAGCCAGTCAGAG-1	TRUE	ACGCAGCCAGTCAGAG-1_contig_1	TRUE	498	TRB	TRBV7-9	None	TRBJ2-7	TRBC2	TRUE	TRUE	CASSPPSYEQYF	TGTGCCAGCAGCCCTCCGTCCTACGAGCAGTACTTC	76500	11	1	0.255754
ACGGAGAAGAAACGCC-1	TRUE	ACGGAGAAGAAACGCC-1_contig_1	TRUE	524	TRB	TRBV20-1	None	TRBJ2-7	TRBC2	TRUE	TRUE	CSARVRGRDFYEQYF	TGCAGTGCTAGAGTGCGGGGCCGAGACTTCTACGAGCAGTACTTC	76720	7	1	0.255754
ACGGGTCGTTCAACCA-1	TRUE	ACGGGTCGTTCAACCA-1_contig_1	TRUE	483	TRB	TRBV5-1	None	TRBJ2-3	TRBC2	TRUE	TRUE	CASSLAGEWGDTQYF	TGCGCCAGCAGCTTGGCCGGGGAATGGGGAGATACGCAGTATTTT	74399	11	1	0.255754
ACTGATGCAACTTGAC-1	TRUE	ACTGATGCAACTTGAC-1_contig_1	TRUE	490	TRB	TRBV5-1	None	TRBJ1-2	TRBC1	TRUE	TRUE	CASTLAGVATF	TGCGCCAGCACCTTAGCCGGCGTCGCCACCTTC	71309	6	1	0.255754
ACTTTCAAGTAAGTAC-1	TRUE	ACTTTCAAGTAAGTAC-1_contig_1	TRUE	510	TRB	TRBV7-8	None	TRBJ2-3	TRBC2	TRUE	TRUE	CASSLVLAARDTQYF	TGTGCCAGCAGCTTAGTTTTAGCAGCGCGAGATACGCAGTATTTT	70102	6	1	0.255754
AGAATAGCAGCTCGCA-1	TRUE	AGAATAGCAGCTCGCA-1_contig_1	TRUE	474	TRB	TRBV10-2	None	TRBJ2-3	TRBC2	TRUE	TRUE	CASSELTDGTDTQYF	TGCGCCAGCAGTGAGTTAACGGACGGGACAGATACGCAGTATTTT	51493	4	1	0.255754
AGATTGCTCATTCACT-1	TRUE	AGATTGCTCATTCACT-1_contig_1	TRUE	495	TRB	TRBV6-2	None	TRBJ1-4	TRBC1	TRUE	TRUE	CASSDIREKLFF	TGTGCCAGCAGTGACATCCGAGAAAAACTGTTTTTT	34462	4	1	0.255754
AGCGTCGGTCCAAGTT-1	TRUE	AGCGTCGGTCCAAGTT-1_contig_1	TRUE	635	TRB	TRBV19	None	TRBJ1-1	TRBC1	TRUE	TRUE	CASGTGRTLNTEAFF	TGTGCCAGCGGGACAGGGAGAACATTGAACACTGAAGCTTTCTTT	32101	4	1	0.255754
AGCTCTCCAGCGAACA-1	TRUE	AGCTCTCCAGCGAACA-1_contig_1	TRUE	507	TRB	TRBV7-9	None	TRBJ2-3	TRBC2	TRUE	TRUE	CASSLADPRADTQYF	TGTGCCAGCAGCTTAGCGGACCCAAGGGCAGATACGCAGTATTTT	74871	10	1	0.255754
AGGCCACCATCGGAAG-1	TRUE	AGGCCACCATCGGAAG-1_contig_1	TRUE	526	TRB	TRBV15	None	TRBJ2-1	TRBC2	TRUE	TRUE	CATSPGTGNNEQFF	TGTGCCACCAGCCCCGGGACAGGGAACAATGAGCAGTTCTTC	71206	4	1	0.255754
AGGCCGTGTTACAGAA-1	TRUE	AGGCCGTGTTACAGAA-1_contig_1	TRUE	491	TRB	TRBV7-9	None	TRBJ2-7	TRBC2	TRUE	TRUE	CASSFYEQYF	TGTGCCAGCAGCTTTTACGAGCAGTACTTC	75711	7	1	0.255754
AGGGAGTTCGAACTGT-1	TRUE	AGGGAGTTCGAACTGT-1_contig_1	TRUE	475	TRB	TRBV28	None	TRBJ2-7	TRBC2	TRUE	TRUE	CASSTRDRDPTYEQYF	TGTGCCAGCAGTACACGGGACAGGGACCCCACCTACGAGCAGTACTTC	73166	6	1	0.255754
AGGTCATAGACTTTCG-1	TRUE	AGGTCATAGACTTTCG-1_contig_1	TRUE	500	TRB	TRBV4-1	None	TRBJ2-2	TRBC2	TRUE	TRUE	CASSPALAGGFTGELFF	TGCGCCAGCAGCCCGGCCCTCGCAGGGGGGTTCACCGGGGAGCTGTTTTTT	74626	4	1	0.255754
AGGTCCGGTCGGATCC-1	TRUE	AGGTCCGGTCGGATCC-1_contig_1	TRUE	500	TRB	TRBV10-1	None	TRBJ2-3	TRBC2	TRUE	TRUE	CASSSPDITDTQYF	TGCGCCAGCAGTTCGCCGGACATCACAGATACGCAGTATTTT	75237	6	1	0.255754
AGTAGTCCATGCCACG-1	TRUE	AGTAGTCCATGCCACG-1_contig_1	TRUE	603	TRB	TRBV19	None	TRBJ2-7	TRBC2	TRUE	TRUE	CASSGTGYYEQYF	TGTGCCAGTAGTGGGACAGGGTACTACGAGCAGTACTTC	33005	5	1	0.255754
AGTGAGGTCTTCGGTC-1	TRUE	AGTGAGGTCTTCGGTC-1_contig_1	TRUE	477	TRB	TRBV7-2	None	TRBJ1-4	TRBC1	TRUE	TRUE	CASSSLTGAGGEKLFF	TGTGCCAGCAGCTCATTGACAGGGGCCGGAGGGGAAAAACTGTTTTTT	71424	9	1	0.255754
AGTTGGTTCCGAACGC-1	TRUE	AGTTGGTTCCGAACGC-1_contig_1	TRUE	508	TRB	TRBV7-9	None	TRBJ2-7	TRBC2	TRUE	TRUE	CASSLVTDSLNEQYF	TGTGCCAGCAGCTTAGTGACGGACAGCCTTAACGAGCAGTACTTC	71112	11	1	0.255754
ATAGACCTCGCCTGAG-1	TRUE	ATAGACCTCGCCTGAG-1_contig_1	TRUE	483	TRB	TRBV25-1	None	TRBJ1-1	TRBC1	TRUE	TRUE	CASGNREYTEAFF	TGTGCCAGCGGGAACAGGGAGTATACTGAAGCTTTCTTT	76267	9	1	0.255754
ATCACGATCCAGTATG-1	TRUE	ATCACGATCCAGTATG-1_contig_1	TRUE	487	TRB	TRBV4-2	None	TRBJ2-7	TRBC2	TRUE	TRUE	CASSQDRTSGRNYEQYF	TGTGCCAGCAGCCAAGACAGGACTAGCGGGAGGAACTACGAGCAGTACTTC	74430	5	1	0.255754
ATCATCTAGAGCCCAA-1	TRUE	ATCATCTAGAGCCCAA-1_contig_1	TRUE	632	TRB	TRBV19	None	TRBJ1-2	TRBC1	TRUE	TRUE	CASSIDRGNYGYTF	TGTGCCAGTAGTATAGATCGGGGTAACTATGGCTACACCTTC	23158	2	1	0.255754
ATCATGGTCCAGTAGT-1	TRUE	ATCATGGTCCAGTAGT-1_contig_1	TRUE	504	TRB	TRBV7-3	None	TRBJ1-1	TRBC1	TRUE	TRUE	CASSLSQGGNTEAFF	TGTGCCAGCAGCTTAAGCCAGGGGGGTAACACTGAAGCTTTCTTT	32069	2	1	0.255754
ATCTGCCGTAGCGCAA-1	TRUE	ATCTGCCGTAGCGCAA-1_contig_1	TRUE	502	TRB	TRBV7-3	None	TRBJ1-6	TRBC1	TRUE	TRUE	CASSPGTANSPLHF	TGTGCCAGCAGCCCCGGGACAGCCAATTCACCCCTCCACTTT	33102	4	1	0.255754
ATGGGAGGTAAGGATT-1	TRUE	ATGGGAGGTAAGGATT-1_contig_1	TRUE	463	TRB	TRBV2	None	TRBJ2-3	TRBC2	TRUE	TRUE	CASSEDTQYF	TGTGCCAGCAGCGAAGATACGCAGTATTTT	43396	7	1	0.255754
ATGGGAGTCGCCAAAT-1	TRUE	ATGGGAGTCGCCAAAT-1_contig_1	TRUE	471	TRB	TRBV29-1	None	TRBJ1-1	TRBC1	TRUE	TRUE	CSVEDGMNTEAFF	TGCAGCGTTGAAGATGGGATGAACACTGAAGCTTTCTTT	68686	6	1	0.255754
ATTCTACTCAATAAGG-1	TRUE	ATTCTACTCAATAAGG-1_contig_1	TRUE	523	TRB	TRBV5-5	None	TRBJ2-3	TRBC2	TRUE	TRUE	CASSLEQVWSTDTQYF	TGTGCCAGCAGCTTGGAGCAGGTATGGAGCACAGATACGCAGTATTTT	67474	7	1	0.255754
CAACCAAAGAGGTTGC-1	TRUE	CAACCAAAGAGGTTGC-1_contig_1	TRUE	486	TRB	TRBV6-6	None	TRBJ1-2	TRBC1	TRUE	TRUE	CAIRQIYGYTF	TGTGCCATCCGGCAGATCTATGGCTACACCTTC	70128	3	1	0.255754
CAACCAACACATAACC-1	TRUE	CAACCAACACATAACC-1_contig_1	TRUE	466	TRB	TRBV28	None	TRBJ1-2	TRBC1	TRUE	TRUE	CASSLILIYGYTF	TGTGCCAGCAGTTTGATCCTAATCTATGGCTACACCTTC	51020	7	1	0.255754
CAAGTTGCATCTACGA-1	TRUE	CAAGTTGCATCTACGA-1_contig_1	TRUE	486	TRB	TRBV6-6	None	TRBJ1-2	TRBC1	TRUE	TRUE	CALREVDGYTF	TGTGCCCTTAGGGAGGTGGACGGCTACACCTTC	59971	4	1	0.255754
CACACTCAGAAGGTGA-1	TRUE	CACACTCAGAAGGTGA-1_contig_1	TRUE	498	TRB	TRBV7-9	None	TRBJ2-7	TRBC2	TRUE	TRUE	CASRNAAYEQYF	TGTGCCAGCAGGAACGCCGCCTACGAGCAGTACTTC	73878	19	1	0.255754
CACACTCAGGGTCGAT-1	TRUE	CACACTCAGGGTCGAT-1_contig_1	TRUE	893	TRB	TRBV5-6	None	TRBJ1-5	TRBC1	TRUE	TRUE	CASSQGHTDQPQHF	TGTGCCAGCAGCCAAGGACACACCGATCAGCCCCAGCATTTT	24993	4	1	0.255754
TGAGCCGCATGGGAAC-1	TRUE	TGAGCCGCATGGGAAC-1_contig_1	TRUE	524	TRB	TRBV20-1	None	TRBJ2-7	TRBC2	TRUE	TRUE	CSAPVRLALFYEQYF	TGCAGTGCTCCCGTTCGACTAGCGTTATTTTACGAGCAGTACTTC	66904	11	1	0.255754
CAACTAGGTGCCTGGT-1	TRUE	CAACTAGGTGCCTGGT-1_contig_1	TRUE	502	TRB	TRBV7-2	None	TRBJ2-1	TRBC2	TRUE	TRUE	CASSLAPSGYNEQFF	TGTGCCAGCAGCTTAGCCCCTAGCGGATACAATGAGCAGTTCTTC	43118	11	1	0.255754
CAACTAGGTGCCTGGT-1	TRUE	CAACTAGGTGCCTGGT-1_contig_3	TRUE	635	TRB	TRBV19	None	TRBJ2-7	TRBC2	TRUE	TRUE	CASSIHQRGVYEQYF	TGTGCCAGTAGTATCCATCAACGAGGGGTGTACGAGCAGTACTTC	27283	9
CAACTAGGTGCCTGGT-1	TRUE	CAACTAGGTGCCTGGT-1_contig_2	TRUE	562	TRA	TRAV19	None	TRAJ49	TRAC	TRUE	TRUE	CALSEDTGNQFYF	TGTGCTCTGAGTGAGGACACCGGTAACCAGTTCTATTTT	5218	1
CCTACCAGTGTTCTTT-1	TRUE	CCTACCAGTGTTCTTT-1_contig_1	TRUE	488	TRB	TRBV24-1	None	TRBJ2-7	TRBC2	TRUE	TRUE	CATSDGGQGRYEQYF	TGTGCCACCAGTGATGGAGGACAGGGGCGCTACGAGCAGTACTTC	19784	6	1	0.255754
CCTACCAGTGTTCTTT-1	TRUE	CCTACCAGTGTTCTTT-1_contig_2	TRUE	660	TRB	TRBV5-6	None	TRBJ2-1	TRBC2	TRUE	TRUE	CASSLGTLNEQFF	TGTGCCAGCAGCTTGGGGACTCTGAATGAGCAGTTCTTC	49266	12
CCTACCAGTGTTCTTT-1	TRUE	CCTACCAGTGTTCTTT-1_contig_3	TRUE	505	TRA	TRAV21	None	TRAJ42	TRAC	TRUE	TRUE	CAVSLTRGSQGNLIF	TGTGCTGTGAGCCTCACGAGGGGAAGCCAAGGAAATCTCATCTTT	4069	1
CCTCAGTGTTGTCTTT-1	TRUE	CCTCAGTGTTGTCTTT-1_contig_2	TRUE	501	TRB	TRBV20-1	None	TRBJ1-2	TRBC1	TRUE	TRUE	CSAHPPRNRRFGYTF	TGCAGTGCTCACCCCCCGAGAAATCGGCGATTTGGCTACACCTTC	43822	6	1	0.255754
CCTCAGTGTTGTCTTT-1	TRUE	CCTCAGTGTTGTCTTT-1_contig_3	TRUE	480	TRB	TRBV5-1	None	TRBJ1-2	TRBC1	TRUE	TRUE	CASSLLRQGDGYTF	TGCGCCAGCAGCTTGCTCCGACAGGGTGACGGCTACACCTTC	10611	5
CCTCAGTGTTGTCTTT-1	TRUE	CCTCAGTGTTGTCTTT-1_contig_1	TRUE	601	TRA	TRAV8-6	None	TRAJ43	TRAC	TRUE	TRUE	CAVSDNNDMRF	TGTGCTGTGAGTGATAACAATGACATGCGCTTT	3526	2
TACTCGCCAGCGATCC-1	TRUE	TACTCGCCAGCGATCC-1_contig_1	TRUE	491	TRB	TRBV24-1	None	TRBJ2-1	TRBC2	TRUE	TRUE	CATSDPGRGTDNEQFF	TGTGCCACCAGTGATCCGGGGAGGGGGACCGACAATGAGCAGTTCTTC	54170	12	1	0.255754
TACTCGCCAGCGATCC-1	TRUE	TACTCGCCAGCGATCC-1_contig_3	TRUE	486	TRB	TRBV6-6	None	TRBJ1-2	TRBC1	TRUE	TRUE	CALREVDGYTF	TGTGCCCTTAGGGAGGTGGACGGCTACACCTTC	16111	3
TACTCGCCAGCGATCC-1	TRUE	TACTCGCCAGCGATCC-1_contig_2	TRUE	621	TRA	TRAV3	None	TRAJ41	TRAC	TRUE	TRUE	CAVRDMTNSGYALNF	TGTGCTGTGAGAGACATGACAAATTCCGGGTATGCACTCAACTTC	5369	2
TCGTAGAAGAGTAATC-1	TRUE	TCGTAGAAGAGTAATC-1_contig_1	TRUE	472	TRB	TRBV28	None	TRBJ2-5	TRBC2	TRUE	TRUE	CASSPTSGRAKTQYF	TGTGCCAGCAGCCCGACTAGCGGGAGGGCGAAGACCCAGTACTTC	36515	9	1	0.255754
TCGTAGAAGAGTAATC-1	TRUE	TCGTAGAAGAGTAATC-1_contig_2	TRUE	756	TRB	TRBV5-1	None	TRBJ2-3	TRBC2	TRUE	TRUE	CASSGTFPDRITDTQYF	TGCGCCAGCAGCGGCACCTTCCCGGACAGGATCACAGATACGCAGTATTTT	29587	10
TCGTAGAAGAGTAATC-1	TRUE	TCGTAGAAGAGTAATC-1_contig_3	TRUE	618	TRA	TRAV3	None	TRAJ20	TRAC	TRUE	TRUE	CAVRDLTNDYKLSF	TGTGCTGTGAGAGACCTTACTAACGACTACAAGCTCAGCTTT	4538	1
TAGTGGTTCATCGATG-1	TRUE	TAGTGGTTCATCGATG-1_contig_1	TRUE	515	TRB	TRBV7-6	None	TRBJ1-6	TRBC1	TRUE	TRUE	CASSLLSGRRPTRPNSPLHF	TGTGCCAGCAGCTTACTCTCCGGGCGCCGTCCCACCCGTCCGAATTCACCCCTCCACTTT	33853	3	1	0.255754
TAGTGGTTCATCGATG-1	TRUE	TAGTGGTTCATCGATG-1_contig_2	TRUE	492	TRB	TRBV6-6	None	TRBJ2-5	TRBC2	TRUE	TRUE	CASPGLDQETQYF	TGTGCCAGTCCGGGACTAGACCAAGAGACCCAGTACTTC	34226	4
TAGTGGTTCATCGATG-1	TRUE	TAGTGGTTCATCGATG-1_contig_2	TRUE	492	TRB	TRBV6-6	None	TRBJ2-5	TRBC2	TRUE	TRUE	CASPGLDQETQYF	TGTGCCAGTCCGGGACTAGACCAAGAGACCCAGTACTTC	34226	4
GCTCCTACACTTACGA-1	TRUE	GCTCCTACACTTACGA-1_contig_1	TRUE	501	TRB	TRBV20-1	None	TRBJ2-7	TRBC2	TRUE	TRUE	CSAPVRLALFYEQYF	TGCAGTGCTCCCGTTCGACTAGCGTTATTTTACGAGCAGTACTTC	54521	8	1	0.255754
GCTCCTACACTTACGA-1	TRUE	GCTCCTACACTTACGA-1_contig_2	TRUE	498	TRB	TRBV6-6	None	TRBJ2-3	TRBC2	TRUE	TRUE	CAIRIAGAGTDTQYF	TGTGCCATCCGAATAGCGGGGGCCGGCACAGATACGCAGTATTTT	17955	4
CTGCCTAGTCAGCTAT-1	TRUE	CTGCCTAGTCAGCTAT-1_contig_1	TRUE	550	TRA	TRAV12-2	None	TRAJ53	TRAC	TRUE	TRUE	CAVKGSGGSNYKLTF	TGTGCCGTGAAGGGAAGTGGAGGTAGCAACTATAAACTGACATTT	47890	2	1	0.255754
AATCGGTCACGAAATA-1	TRUE	AATCGGTCACGAAATA-1_contig_1	TRUE	495	TRA	TRAV12-1	None	TRAJ27	TRAC	TRUE	TRUE	CVVNINTNAGKSTF	TGTGTGGTGAACATCAACACCAATGCAGGCAAATCAACCTTT	43855	3	1	0.255754
